# Supplementary material for: A human embryonic stem cell–based model reveals the cell of origin of FOXR2-activated CNS neuroblastoma
Source: Neurooncol Adv. 2024 Aug 12;6(1):vdae144. doi: 10.1093/noajnl/vdae144 (PMC11364937; doi:10.1093/noajnl/vdae144)
Supplement: vdae144_suppl_Supplementary_Data [file vdae144_suppl_supplementary_data.zip]

Archive with 8 entries (8 files):
- FOXR2_SupTable1.xlsx
- FOXR2_SupTable2.xlsx
- FOXR2_SupTable3.xlsx
- FOXR2_SupTable4.xlsx
- FOXR2_SupTable5.xlsx
- Royston_et_al_FOXR2_FigS1c.tif
- Royston_et_al_FOXR2_FigS2c.tif
- Royston_et_al_FOXR2_FigS3c.tif
