# Supplementary material for: A human embryonic stem cell–based model reveals the cell of origin of FOXR2-activated CNS neuroblastoma
Source: Neurooncol Adv. 2024 Aug 12;6(1):vdae144. doi: 10.1093/noajnl/vdae144 (PMC11364937; doi:10.1093/noajnl/vdae144)
Supplement: vdae144_suppl_Supplementary_Data [file vdae144_suppl_supplementary_data.zip › FOXR2_SupTable1.xlsx]

## Sheet: ranked_gene_list
Supplementary Table 1. Genes ranked by differential expression values (CNS-NB-FOXR2 vs others)
RANK	NAME	DESCRIPTION	SCORE
1	DLX6	distal-less homeobox 6 [Source:HGNC Symbol;Acc:HGNC:2919]	3.43024
2	DLX5	distal-less homeobox 5 [Source:HGNC Symbol;Acc:HGNC:2918]	2.8778
3	SH3RF3	SH3 domain containing ring finger 3 [Source:HGNC Symbol;Acc:HGNC:24699]	2.26
4	DLX6-AS1	DLX6 antisense RNA 1 [Source:HGNC Symbol;Acc:HGNC:37151]	2.14699
5	PFDN2	prefoldin subunit 2 [Source:HGNC Symbol;Acc:HGNC:8867]	2.03928
6	LINC01346	long intergenic non-protein coding RNA 1346 [Source:HGNC Symbol;Acc:HGNC:50563]	2.02392
7	PIGM	phosphatidylinositol glycan anchor biosynthesis class M [Source:HGNC Symbol;Acc:HGNC:18858]	2.01428
8	SYT13	synaptotagmin 13 [Source:HGNC Symbol;Acc:HGNC:14962]	1.95946
9	SOX10	SRY-box transcription factor 10 [Source:HGNC Symbol;Acc:HGNC:11190]	1.90277
10	CA8	carbonic anhydrase 8 [Source:HGNC Symbol;Acc:HGNC:1382]	1.88692
11	TIPRL	TOR signaling pathway regulator [Source:HGNC Symbol;Acc:HGNC:30231]	1.88097
12	LINC00622	long intergenic non-protein coding RNA 622 [Source:HGNC Symbol;Acc:HGNC:44251]	1.76851
13	FAM163A	family with sequence similarity 163 member A [Source:HGNC Symbol;Acc:HGNC:28274]	1.76094
14	HAPLN4	hyaluronan and proteoglycan link protein 4 [Source:HGNC Symbol;Acc:HGNC:31357]	1.75492
15	PTRH2	peptidyl-tRNA hydrolase 2 [Source:HGNC Symbol;Acc:HGNC:24265]	1.69771
16	MOB3B	MOB kinase activator 3B [Source:HGNC Symbol;Acc:HGNC:23825]	1.68755
17	NRXN1	neurexin 1 [Source:HGNC Symbol;Acc:HGNC:8008]	1.64701
18	PTPRJ	protein tyrosine phosphatase receptor type J [Source:HGNC Symbol;Acc:HGNC:9673]	1.63209
19	ICA1	islet cell autoantigen 1 [Source:HGNC Symbol;Acc:HGNC:5343]	1.63018
20	TOX	thymocyte selection associated high mobility group box [Source:HGNC Symbol;Acc:HGNC:18988]	1.61011
21	RIOK1	RIO kinase 1 [Source:HGNC Symbol;Acc:HGNC:18656]	1.59251
22	NXPH1	neurexophilin 1 [Source:HGNC Symbol;Acc:HGNC:20693]	1.57658
23	ICA1-AS1	ICA1 antisense RNA 1 [Source:HGNC Symbol;Acc:HGNC:55606]	1.56587
24	DGKB	diacylglycerol kinase beta [Source:HGNC Symbol;Acc:HGNC:2850]	1.55248
25	SHANK2	SH3 and multiple ankyrin repeat domains 2 [Source:HGNC Symbol;Acc:HGNC:14295]	1.54365
26	ZNF239	zinc finger protein 239 [Source:HGNC Symbol;Acc:HGNC:13031]	1.52242
27	TOX-DT	TOX divergent transcript [Source:HGNC Symbol;Acc:HGNC:55935]	1.52193
28	CNST	consortin, connexin sorting protein [Source:HGNC Symbol;Acc:HGNC:26486]	1.5177
29	TTC13	tetratricopeptide repeat domain 13 [Source:HGNC Symbol;Acc:HGNC:26204]	1.5155
30	FRRS1L	ferric chelate reductase 1 like [Source:HGNC Symbol;Acc:HGNC:1362]	1.5139
31	GDAP1	ganglioside induced differentiation associated protein 1 [Source:HGNC Symbol;Acc:HGNC:15968]	1.50163
32	TFB2M	transcription factor B2, mitochondrial [Source:HGNC Symbol;Acc:HGNC:18559]	1.49365
33	POLR3D	RNA polymerase III subunit D [Source:HGNC Symbol;Acc:HGNC:1080]	1.4798
34	KCNS3	potassium voltage-gated channel modifier subfamily S member 3 [Source:HGNC Symbol;Acc:HGNC:6302]	1.47059
35	CAMSAP2	calmodulin regulated spectrin associated protein family member 2 [Source:HGNC Symbol;Acc:HGNC:29188]	1.46162
36	ANKRD55	ankyrin repeat domain 55 [Source:HGNC Symbol;Acc:HGNC:25681]	1.4578
37	UBE2Q1	ubiquitin conjugating enzyme E2 Q1 [Source:HGNC Symbol;Acc:HGNC:15698]	1.4518
38	ADGRL3	adhesion G protein-coupled receptor L3 [Source:HGNC Symbol;Acc:HGNC:20974]	1.4249
39	GFOD1	glucose-fructose oxidoreductase domain containing 1 [Source:HGNC Symbol;Acc:HGNC:21096]	1.42393
40	SLC25A44	solute carrier family 25 member 44 [Source:HGNC Symbol;Acc:HGNC:29036]	1.4233
41	GPR12	G protein-coupled receptor 12 [Source:HGNC Symbol;Acc:HGNC:4466]	1.41262
42	TCF4	transcription factor 4 [Source:HGNC Symbol;Acc:HGNC:11634]	1.40983
43	PHF24	PHD finger protein 24 [Source:HGNC Symbol;Acc:HGNC:29180]	1.40891
44	RAB3IP	RAB3A interacting protein [Source:HGNC Symbol;Acc:HGNC:16508]	1.39683
45	GRIA4	glutamate ionotropic receptor AMPA type subunit 4 [Source:HGNC Symbol;Acc:HGNC:4574]	1.37963
46	ARV1	ARV1 homolog, fatty acid homeostasis modulator [Source:HGNC Symbol;Acc:HGNC:29561]	1.37702
47	RAPH1	Ras association (RalGDS/AF-6) and pleckstrin homology domains 1 [Source:HGNC Symbol;Acc:HGNC:14436]	1.36053
48	DGAT2	diacylglycerol O-acyltransferase 2 [Source:HGNC Symbol;Acc:HGNC:16940]	1.35619
49	SH3RF3-AS1	SH3RF3 antisense RNA 1 [Source:HGNC Symbol;Acc:HGNC:44168]	1.35387
50	DYNC1I1	dynein cytoplasmic 1 intermediate chain 1 [Source:HGNC Symbol;Acc:HGNC:2963]	1.34318
51	KIF2A	kinesin family member 2A [Source:HGNC Symbol;Acc:HGNC:6318]	1.3363
52	GPATCH4	G-patch domain containing 4 (gene/pseudogene) [Source:HGNC Symbol;Acc:HGNC:25982]	1.33573
53	SPIN3	spindlin family member 3 [Source:HGNC Symbol;Acc:HGNC:27272]	1.3288
54	ZNF25	zinc finger protein 25 [Source:HGNC Symbol;Acc:HGNC:13043]	1.31619
55	CIAO1	cytosolic iron-sulfur assembly component 1 [Source:HGNC Symbol;Acc:HGNC:14280]	1.31572
56	H1-9P	H1.9 linker histone, pseudogene [Source:HGNC Symbol;Acc:HGNC:30616]	1.31221
57	CRB1	crumbs cell polarity complex component 1 [Source:HGNC Symbol;Acc:HGNC:2343]	1.30602
58	TMOD2	tropomodulin 2 [Source:HGNC Symbol;Acc:HGNC:11872]	1.29976
59	SCG5	secretogranin V [Source:HGNC Symbol;Acc:HGNC:10816]	1.29933
60	SNHG20	small nucleolar RNA host gene 20 [Source:HGNC Symbol;Acc:HGNC:33099]	1.29794
61	NDUFS2	NADH:ubiquinone oxidoreductase core subunit S2 [Source:HGNC Symbol;Acc:HGNC:7708]	1.29387
62	MFSD6	major facilitator superfamily domain containing 6 [Source:HGNC Symbol;Acc:HGNC:24711]	1.28953
63	TIMM17A	translocase of inner mitochondrial membrane 17A [Source:HGNC Symbol;Acc:HGNC:17315]	1.28084
64	PABPC1L2B	poly(A) binding protein cytoplasmic 1 like 2B [Source:HGNC Symbol;Acc:HGNC:31852]	1.27923
65	TMEM178B	transmembrane protein 178B [Source:HGNC Symbol;Acc:HGNC:44112]	1.26923
66	CELF3	CUGBP Elav-like family member 3 [Source:HGNC Symbol;Acc:HGNC:11967]	1.26408
67	ZNF343	zinc finger protein 343 [Source:HGNC Symbol;Acc:HGNC:16017]	1.26287
68	LRRTM4	leucine rich repeat transmembrane neuronal 4 [Source:HGNC Symbol;Acc:HGNC:19411]	1.26198
69	UNC79	unc-79 homolog, NALCN channel complex subunit [Source:HGNC Symbol;Acc:HGNC:19966]	1.25168
70	RPS6KC1	ribosomal protein S6 kinase C1 [Source:HGNC Symbol;Acc:HGNC:10439]	1.25137
71	ARL4C	ADP ribosylation factor like GTPase 4C [Source:HGNC Symbol;Acc:HGNC:698]	1.2511
72	SERP2	stress associated endoplasmic reticulum protein family member 2 [Source:HGNC Symbol;Acc:HGNC:20607]	1.25054
73	ISG20L2	interferon stimulated exonuclease gene 20 like 2 [Source:HGNC Symbol;Acc:HGNC:25745]	1.24678
74	PRR3	proline rich 3 [Source:HGNC Symbol;Acc:HGNC:21149]	1.24484
75	FGF14	fibroblast growth factor 14 [Source:HGNC Symbol;Acc:HGNC:3671]	1.24042
76	NRSN1	neurensin 1 [Source:HGNC Symbol;Acc:HGNC:17881]	1.2374
77	SH3BP5L	SH3 binding domain protein 5 like [Source:HGNC Symbol;Acc:HGNC:29360]	1.23354
78	DPP10-AS1	DPP10 antisense RNA 1 [Source:HGNC Symbol;Acc:HGNC:40941]	1.2333
79	RNF150	ring finger protein 150 [Source:HGNC Symbol;Acc:HGNC:23138]	1.22661
80	RBM34	RNA binding motif protein 34 [Source:HGNC Symbol;Acc:HGNC:28965]	1.22567
81	KCNJ9	potassium inwardly rectifying channel subfamily J member 9 [Source:HGNC Symbol;Acc:HGNC:6270]	1.21864
82	PRKG2	protein kinase cGMP-dependent 2 [Source:HGNC Symbol;Acc:HGNC:9416]	1.21734
83	PPP1R15B	protein phosphatase 1 regulatory subunit 15B [Source:HGNC Symbol;Acc:HGNC:14951]	1.21628
84	ZNF623	zinc finger protein 623 [Source:HGNC Symbol;Acc:HGNC:29084]	1.20594
85	TPM3	tropomyosin 3 [Source:HGNC Symbol;Acc:HGNC:12012]	1.20582
86	GNL1	G protein nucleolar 1 (putative) [Source:HGNC Symbol;Acc:HGNC:4413]	1.20469
87	ETS1	ETS proto-oncogene 1, transcription factor [Source:HGNC Symbol;Acc:HGNC:3488]	1.20136
88	NLGN1	neuroligin 1 [Source:HGNC Symbol;Acc:HGNC:14291]	1.19619
89	CERS6	ceramide synthase 6 [Source:HGNC Symbol;Acc:HGNC:23826]	1.18533
90	NOP16	NOP16 nucleolar protein [Source:HGNC Symbol;Acc:HGNC:26934]	1.18475
91	ELAVL4	ELAV like RNA binding protein 4 [Source:HGNC Symbol;Acc:HGNC:3315]	1.18305
92	POLR1B	RNA polymerase I subunit B [Source:HGNC Symbol;Acc:HGNC:20454]	1.1821
93	TRIM46	tripartite motif containing 46 [Source:HGNC Symbol;Acc:HGNC:19019]	1.18069
94	EDEM3	ER degradation enhancing alpha-mannosidase like protein 3 [Source:HGNC Symbol;Acc:HGNC:16787]	1.17706
95	TOMM70	translocase of outer mitochondrial membrane 70 [Source:HGNC Symbol;Acc:HGNC:11985]	1.17442
96	PLPPR5	phospholipid phosphatase related 5 [Source:HGNC Symbol;Acc:HGNC:31703]	1.16516
97	DCX	doublecortin [Source:HGNC Symbol;Acc:HGNC:2714]	1.16344
98	MRPS21	mitochondrial ribosomal protein S21 [Source:HGNC Symbol;Acc:HGNC:14046]	1.16272
99	FAM32A	family with sequence similarity 32 member A [Source:HGNC Symbol;Acc:HGNC:24563]	1.15956
100	C1QBP	complement C1q binding protein [Source:HGNC Symbol;Acc:HGNC:1243]	1.15207
101	COX10-DT	COX10 divergent transcript [Source:HGNC Symbol;Acc:HGNC:38873]	1.148
102	SMKR1	small lysine rich protein 1 [Source:HGNC Symbol;Acc:HGNC:43561]	1.14677
103	MRPS26	mitochondrial ribosomal protein S26 [Source:HGNC Symbol;Acc:HGNC:14045]	1.14205
104	SMYD2	SET and MYND domain containing 2 [Source:HGNC Symbol;Acc:HGNC:20982]	1.14066
105	LINC00294	long intergenic non-protein coding RNA 294 [Source:HGNC Symbol;Acc:HGNC:27456]	1.14017
106	GREM1	gremlin 1, DAN family BMP antagonist [Source:HGNC Symbol;Acc:HGNC:2001]	1.13539
107	ABCB10	ATP binding cassette subfamily B member 10 [Source:HGNC Symbol;Acc:HGNC:41]	1.12755
108	LGR5	leucine rich repeat containing G protein-coupled receptor 5 [Source:HGNC Symbol;Acc:HGNC:4504]	1.12524
109	LSAMP	limbic system associated membrane protein [Source:HGNC Symbol;Acc:HGNC:6705]	1.12498
110	SRSF8	serine and arginine rich splicing factor 8 [Source:HGNC Symbol;Acc:HGNC:16988]	1.12268
111	CKMT1B	creatine kinase, mitochondrial 1B [Source:HGNC Symbol;Acc:HGNC:1995]	1.12189
112	KLRG1	killer cell lectin like receptor G1 [Source:HGNC Symbol;Acc:HGNC:6380]	1.12188
113	EXOSC4	exosome component 4 [Source:HGNC Symbol;Acc:HGNC:18189]	1.12103
114	TRIM16	tripartite motif containing 16 [Source:HGNC Symbol;Acc:HGNC:17241]	1.12025
115	TOR1AIP2	torsin 1A interacting protein 2 [Source:HGNC Symbol;Acc:HGNC:24055]	1.11941
116	PFN2	profilin 2 [Source:HGNC Symbol;Acc:HGNC:8882]	1.11715
117	SNX30	sorting nexin family member 30 [Source:HGNC Symbol;Acc:HGNC:23685]	1.11466
118	CACNA1E	calcium voltage-gated channel subunit alpha1 E [Source:HGNC Symbol;Acc:HGNC:1392]	1.10903
119	DUSP12	dual specificity phosphatase 12 [Source:HGNC Symbol;Acc:HGNC:3067]	1.10423
120	FAM163B	family with sequence similarity 163 member B [Source:HGNC Symbol;Acc:HGNC:33277]	1.10339
121	MEF2C	myocyte enhancer factor 2C [Source:HGNC Symbol;Acc:HGNC:6996]	1.10321
122	MAP3K20	mitogen-activated protein kinase kinase kinase 20 [Source:HGNC Symbol;Acc:HGNC:17797]	1.10295
123	SSR2	signal sequence receptor subunit 2 [Source:HGNC Symbol;Acc:HGNC:11324]	1.09737
124	UBE2V2	ubiquitin conjugating enzyme E2 V2 [Source:HGNC Symbol;Acc:HGNC:12495]	1.09477
125	NALCN	sodium leak channel, non-selective [Source:HGNC Symbol;Acc:HGNC:19082]	1.09353
126	CTTNBP2	cortactin binding protein 2 [Source:HGNC Symbol;Acc:HGNC:15679]	1.09273
127	DNAJB5	DnaJ heat shock protein family (Hsp40) member B5 [Source:HGNC Symbol;Acc:HGNC:14887]	1.09252
128	TCF12	transcription factor 12 [Source:HGNC Symbol;Acc:HGNC:11623]	1.09227
129	GAL3ST1	galactose-3-O-sulfotransferase 1 [Source:HGNC Symbol;Acc:HGNC:24240]	1.08714
130	RRP15	ribosomal RNA processing 15 homolog [Source:HGNC Symbol;Acc:HGNC:24255]	1.08055
131	TSNAX	translin associated factor X [Source:HGNC Symbol;Acc:HGNC:12380]	1.07915
132	MAK16	MAK16 homolog [Source:HGNC Symbol;Acc:HGNC:13703]	1.0752
133	BLZF1	basic leucine zipper nuclear factor 1 [Source:HGNC Symbol;Acc:HGNC:1065]	1.07503
134	ZNF233	zinc finger protein 233 [Source:HGNC Symbol;Acc:HGNC:30946]	1.07468
135	DIO2	iodothyronine deiodinase 2 [Source:HGNC Symbol;Acc:HGNC:2884]	1.07188
136	ZNF485	zinc finger protein 485 [Source:HGNC Symbol;Acc:HGNC:23440]	1.07158
137	FAM184B	family with sequence similarity 184 member B [Source:HGNC Symbol;Acc:HGNC:29235]	1.07083
138	TSC22D2	TSC22 domain family member 2 [Source:HGNC Symbol;Acc:HGNC:29095]	1.07003
139	SYT16	synaptotagmin 16 [Source:HGNC Symbol;Acc:HGNC:23142]	1.06906
140	FLVCR1	FLVCR heme transporter 1 [Source:HGNC Symbol;Acc:HGNC:24682]	1.06718
141	PPP1R16B	protein phosphatase 1 regulatory subunit 16B [Source:HGNC Symbol;Acc:HGNC:15850]	1.06608
142	PACC1	proton activated chloride channel 1 [Source:HGNC Symbol;Acc:HGNC:25593]	1.06166
143	SMTNL2	smoothelin like 2 [Source:HGNC Symbol;Acc:HGNC:24764]	1.0607
144	CDCA7	cell division cycle associated 7 [Source:HGNC Symbol;Acc:HGNC:14628]	1.05915
145	ELAVL3	ELAV like RNA binding protein 3 [Source:HGNC Symbol;Acc:HGNC:3314]	1.05798
146	TMEM163	transmembrane protein 163 [Source:HGNC Symbol;Acc:HGNC:25380]	1.05468
147	UCHL5	ubiquitin C-terminal hydrolase L5 [Source:HGNC Symbol;Acc:HGNC:19678]	1.05396
148	TUNAR	TCL1 upstream neural differentiation-associated RNA [Source:HGNC Symbol;Acc:HGNC:44088]	1.05251
149	ERBB4	erb-b2 receptor tyrosine kinase 4 [Source:HGNC Symbol;Acc:HGNC:3432]	1.0498
150	GAL3ST3	galactose-3-O-sulfotransferase 3 [Source:HGNC Symbol;Acc:HGNC:24144]	1.0495
151	SCN2A	sodium voltage-gated channel alpha subunit 2 [Source:HGNC Symbol;Acc:HGNC:10588]	1.0495
152	ARX	aristaless related homeobox [Source:HGNC Symbol;Acc:HGNC:18060]	1.04943
153	C17orf100	chromosome 17 open reading frame 100 [Source:HGNC Symbol;Acc:HGNC:34494]	1.04942
154	GNG2	G protein subunit gamma 2 [Source:HGNC Symbol;Acc:HGNC:4404]	1.04902
155	NCBP2AS2	NCBP2 antisense 2 (head to head) [Source:HGNC Symbol;Acc:HGNC:25121]	1.04841
156	VPS45	vacuolar protein sorting 45 homolog [Source:HGNC Symbol;Acc:HGNC:14579]	1.04573
157	MVB12B	multivesicular body subunit 12B [Source:HGNC Symbol;Acc:HGNC:23368]	1.04467
158	UBXN8	UBX domain protein 8 [Source:HGNC Symbol;Acc:HGNC:30307]	1.04432
159	FERMT1	FERM domain containing kindlin 1 [Source:HGNC Symbol;Acc:HGNC:15889]	1.04008
160	MGAT5	alpha-1,6-mannosylglycoprotein 6-beta-N-acetylglucosaminyltransferase [Source:HGNC Symbol;Acc:HGNC:7049]	1.03846
161	BIVM	basic, immunoglobulin-like variable motif containing [Source:HGNC Symbol;Acc:HGNC:16034]	1.03548
162	OSER1-DT	OSER1 divergent transcript [Source:HGNC Symbol;Acc:HGNC:48585]	1.03536
163	CEP170	centrosomal protein 170 [Source:HGNC Symbol;Acc:HGNC:28920]	1.03516
164	COX10	cytochrome c oxidase assembly factor heme A:farnesyltransferase COX10 [Source:HGNC Symbol;Acc:HGNC:2260]	1.03493
165	PAK3	p21 (RAC1) activated kinase 3 [Source:HGNC Symbol;Acc:HGNC:8592]	1.03393
166	ACBD3	acyl-CoA binding domain containing 3 [Source:HGNC Symbol;Acc:HGNC:15453]	1.03367
167	RAB33A	RAB33A, member RAS oncogene family [Source:HGNC Symbol;Acc:HGNC:9773]	1.03363
168	CADM2	cell adhesion molecule 2 [Source:HGNC Symbol;Acc:HGNC:29849]	1.03345
169	KHDC4	KH domain containing 4, pre-mRNA splicing factor [Source:HGNC Symbol;Acc:HGNC:29145]	1.03337
170	SLC35F1	solute carrier family 35 member F1 [Source:HGNC Symbol;Acc:HGNC:21483]	1.03172
171	ASB1	ankyrin repeat and SOCS box containing 1 [Source:HGNC Symbol;Acc:HGNC:16011]	1.03095
172	URB2	URB2 ribosome biogenesis homolog [Source:HGNC Symbol;Acc:HGNC:28967]	1.02823
173	NKX2-1	NK2 homeobox 1 [Source:HGNC Symbol;Acc:HGNC:11825]	1.02803
174	SS18L1	SS18L1 subunit of BAF chromatin remodeling complex [Source:HGNC Symbol;Acc:HGNC:15592]	1.0241
175	RIC8B	RIC8 guanine nucleotide exchange factor B [Source:HGNC Symbol;Acc:HGNC:25555]	1.02407
176	JAKMIP3	Janus kinase and microtubule interacting protein 3 [Source:HGNC Symbol;Acc:HGNC:23523]	1.02133
177	TAF1A	TATA-box binding protein associated factor, RNA polymerase I subunit A [Source:HGNC Symbol;Acc:HGNC:11532]	1.02062
178	JAKMIP1	janus kinase and microtubule interacting protein 1 [Source:HGNC Symbol;Acc:HGNC:26460]	1.0188
179	LYSMD2	LysM domain containing 2 [Source:HGNC Symbol;Acc:HGNC:28571]	1.01823
180	PDXP	pyridoxal phosphatase [Source:HGNC Symbol;Acc:HGNC:30259]	1.01594
181	STK32B	serine/threonine kinase 32B [Source:HGNC Symbol;Acc:HGNC:14217]	1.01483
182	DNAH2	dynein axonemal heavy chain 2 [Source:HGNC Symbol;Acc:HGNC:2948]	1.0148
183	UBE2G2	ubiquitin conjugating enzyme E2 G2 [Source:HGNC Symbol;Acc:HGNC:12483]	1.01235
184	TRMT6	tRNA methyltransferase 6 non-catalytic subunit [Source:HGNC Symbol;Acc:HGNC:20900]	1.01088
185	GLIS1	GLIS family zinc finger 1 [Source:HGNC Symbol;Acc:HGNC:29525]	1.00703
186	USP27X	ubiquitin specific peptidase 27 X-linked [Source:HGNC Symbol;Acc:HGNC:13486]	1.00512
187	GEMIN6	gem nuclear organelle associated protein 6 [Source:HGNC Symbol;Acc:HGNC:20044]	1.00428
188	CRIPT	CXXC repeat containing interactor of PDZ3 domain [Source:HGNC Symbol;Acc:HGNC:14312]	1.00428
189	ARHGEF7	Rho guanine nucleotide exchange factor 7 [Source:HGNC Symbol;Acc:HGNC:15607]	1.0001
190	KIAA0319	KIAA0319 [Source:HGNC Symbol;Acc:HGNC:21580]	0.999997
191	TSPYL5	TSPY like 5 [Source:HGNC Symbol;Acc:HGNC:29367]	0.999922
192	KLHL20	kelch like family member 20 [Source:HGNC Symbol;Acc:HGNC:25056]	0.999706
193	TRIM67	tripartite motif containing 67 [Source:HGNC Symbol;Acc:HGNC:31859]	0.997699
194	SGSM1	small G protein signaling modulator 1 [Source:HGNC Symbol;Acc:HGNC:29410]	0.997433
195	SNU13	small nuclear ribonucleoprotein 13 [Source:HGNC Symbol;Acc:HGNC:7819]	0.996311
196	ALOX12B	arachidonate 12-lipoxygenase, 12R type [Source:HGNC Symbol;Acc:HGNC:430]	0.99602
197	CHML	CHM like Rab escort protein [Source:HGNC Symbol;Acc:HGNC:1941]	0.995598
198	WDR3	WD repeat domain 3 [Source:HGNC Symbol;Acc:HGNC:12755]	0.995249
199	GSTA4	glutathione S-transferase alpha 4 [Source:HGNC Symbol;Acc:HGNC:4629]	0.995023
200	DAPK1	death associated protein kinase 1 [Source:HGNC Symbol;Acc:HGNC:2674]	0.994595
201	AKAP1	A-kinase anchoring protein 1 [Source:HGNC Symbol;Acc:HGNC:367]	0.991165
202	ZNF284	zinc finger protein 284 [Source:HGNC Symbol;Acc:HGNC:13078]	0.990614
203	TSHR	thyroid stimulating hormone receptor [Source:HGNC Symbol;Acc:HGNC:12373]	0.987729
204	PSMD4	proteasome 26S subunit ubiquitin receptor, non-ATPase 4 [Source:HGNC Symbol;Acc:HGNC:9561]	0.987298
205	ITGB1	integrin subunit beta 1 [Source:HGNC Symbol;Acc:HGNC:6153]	0.987002
206	URB1	URB1 ribosome biogenesis homolog [Source:HGNC Symbol;Acc:HGNC:17344]	0.986338
207	TSG101	tumor susceptibility 101 [Source:HGNC Symbol;Acc:HGNC:15971]	0.985771
208	SLC9B2	solute carrier family 9 member B2 [Source:HGNC Symbol;Acc:HGNC:25143]	0.985581
209	C1orf131	chromosome 1 open reading frame 131 [Source:HGNC Symbol;Acc:HGNC:25332]	0.98392
210	SPHKAP	SPHK1 interactor, AKAP domain containing [Source:HGNC Symbol;Acc:HGNC:30619]	0.98388
211	TMEM132B	transmembrane protein 132B [Source:HGNC Symbol;Acc:HGNC:29397]	0.983112
212	TADA1	transcriptional adaptor 1 [Source:HGNC Symbol;Acc:HGNC:30631]	0.982839
213	TMEM170B	transmembrane protein 170B [Source:HGNC Symbol;Acc:HGNC:34244]	0.981964
214	AHSA1	activator of HSP90 ATPase activity 1 [Source:HGNC Symbol;Acc:HGNC:1189]	0.981246
215	GNG4	G protein subunit gamma 4 [Source:HGNC Symbol;Acc:HGNC:4407]	0.980685
216	EIF3F	eukaryotic translation initiation factor 3 subunit F [Source:HGNC Symbol;Acc:HGNC:3275]	0.978036
217	SLC1A1	solute carrier family 1 member 1 [Source:HGNC Symbol;Acc:HGNC:10939]	0.974942
218	ANKRD34A	ankyrin repeat domain 34A [Source:HGNC Symbol;Acc:HGNC:27639]	0.973292
219	GPLD1	glycosylphosphatidylinositol specific phospholipase D1 [Source:HGNC Symbol;Acc:HGNC:4459]	0.972406
220	BOLA3-DT	BOLA3 divergent transcript [Source:HGNC Symbol;Acc:HGNC:42922]	0.971399
221	KLRC1	killer cell lectin like receptor C1 [Source:HGNC Symbol;Acc:HGNC:6374]	0.971162
222	RB1CC1	RB1 inducible coiled-coil 1 [Source:HGNC Symbol;Acc:HGNC:15574]	0.97092
223	PMVK	phosphomevalonate kinase [Source:HGNC Symbol;Acc:HGNC:9141]	0.970191
224	GDAP1L1	ganglioside induced differentiation associated protein 1 like 1 [Source:HGNC Symbol;Acc:HGNC:4213]	0.969992
225	WNK2	WNK lysine deficient protein kinase 2 [Source:HGNC Symbol;Acc:HGNC:14542]	0.969883
226	DHX36	DEAH-box helicase 36 [Source:HGNC Symbol;Acc:HGNC:14410]	0.969428
227	NCAN	neurocan [Source:HGNC Symbol;Acc:HGNC:2465]	0.968406
228	MTMR7	myotubularin related protein 7 [Source:HGNC Symbol;Acc:HGNC:7454]	0.968021
229	TM2D3	TM2 domain containing 3 [Source:HGNC Symbol;Acc:HGNC:24128]	0.96702
230	TOMM20	translocase of outer mitochondrial membrane 20 [Source:HGNC Symbol;Acc:HGNC:20947]	0.96694
231	RFPL1S	RFPL1 antisense RNA 1 [Source:HGNC Symbol;Acc:HGNC:9978]	0.964513
232	DEPTOR	DEP domain containing MTOR interacting protein [Source:HGNC Symbol;Acc:HGNC:22953]	0.963639
233	GPR27	G protein-coupled receptor 27 [Source:HGNC Symbol;Acc:HGNC:4482]	0.963117
234	ENSG00000286391	novel transcript	0.961949
235	NSG2	neuronal vesicle trafficking associated 2 [Source:HGNC Symbol;Acc:HGNC:24955]	0.961534
236	DNAJC12	DnaJ heat shock protein family (Hsp40) member C12 [Source:HGNC Symbol;Acc:HGNC:28908]	0.96104
237	C18orf21	chromosome 18 open reading frame 21 [Source:HGNC Symbol;Acc:HGNC:28802]	0.96004
238	PHACTR3	phosphatase and actin regulator 3 [Source:HGNC Symbol;Acc:HGNC:15833]	0.959565
239	PRUNE1	prune exopolyphosphatase 1 [Source:HGNC Symbol;Acc:HGNC:13420]	0.958463
240	DIS3	DIS3 homolog, exosome endoribonuclease and 3'-5' exoribonuclease [Source:HGNC Symbol;Acc:HGNC:20604]	0.957986
241	NRCAM	neuronal cell adhesion molecule [Source:HGNC Symbol;Acc:HGNC:7994]	0.957336
242	EFR3B	EFR3 homolog B [Source:HGNC Symbol;Acc:HGNC:29155]	0.956515
243	RRN3	RRN3 homolog, RNA polymerase I transcription factor [Source:HGNC Symbol;Acc:HGNC:30346]	0.956439
244	UBXN2B	UBX domain protein 2B [Source:HGNC Symbol;Acc:HGNC:27035]	0.95548
245	CYFIP2	cytoplasmic FMR1 interacting protein 2 [Source:HGNC Symbol;Acc:HGNC:13760]	0.954574
246	LINC00672	long intergenic non-protein coding RNA 672 [Source:HGNC Symbol;Acc:HGNC:44353]	0.954116
247	DEAF1	DEAF1 transcription factor [Source:HGNC Symbol;Acc:HGNC:14677]	0.953413
248	NMNAT2	nicotinamide nucleotide adenylyltransferase 2 [Source:HGNC Symbol;Acc:HGNC:16789]	0.951411
249	TDRKH-AS1	TDRKH antisense RNA 1 [Source:HGNC Symbol;Acc:HGNC:40578]	0.950966
250	ARL10	ADP ribosylation factor like GTPase 10 [Source:HGNC Symbol;Acc:HGNC:22042]	0.950055
251	PGAP4	post-GPI attachment to proteins GalNAc transferase 4 [Source:HGNC Symbol;Acc:HGNC:28180]	0.949763
252	FAM216A	family with sequence similarity 216 member A [Source:HGNC Symbol;Acc:HGNC:30180]	0.949586
253	METTL13	methyltransferase 13, eEF1A lysine and N-terminal methyltransferase [Source:HGNC Symbol;Acc:HGNC:24248]	0.948713
254	FAXC	failed axon connections homolog, metaxin like GST domain containing [Source:HGNC Symbol;Acc:HGNC:20742]	0.948673
255	AJAP1	adherens junctions associated protein 1 [Source:HGNC Symbol;Acc:HGNC:30801]	0.948411
256	MAP2	microtubule associated protein 2 [Source:HGNC Symbol;Acc:HGNC:6839]	0.948169
257	SLC25A17	solute carrier family 25 member 17 [Source:HGNC Symbol;Acc:HGNC:10987]	0.947708
258	C1QTNF1-AS1	C1QTNF1 antisense RNA 1 [Source:HGNC Symbol;Acc:HGNC:44351]	0.9477
259	MAPT	microtubule associated protein tau [Source:HGNC Symbol;Acc:HGNC:6893]	0.947663
260	CCSAP	centriole, cilia and spindle associated protein [Source:HGNC Symbol;Acc:HGNC:29578]	0.945959
261	BMP2	bone morphogenetic protein 2 [Source:HGNC Symbol;Acc:HGNC:1069]	0.945666
262	KIFAP3	kinesin associated protein 3 [Source:HGNC Symbol;Acc:HGNC:17060]	0.941685
263	WDR26	WD repeat domain 26 [Source:HGNC Symbol;Acc:HGNC:21208]	0.94144
264	ACTR6	actin related protein 6 [Source:HGNC Symbol;Acc:HGNC:24025]	0.94077
265	PTPRN	protein tyrosine phosphatase receptor type N [Source:HGNC Symbol;Acc:HGNC:9676]	0.93914
266	JPH3	junctophilin 3 [Source:HGNC Symbol;Acc:HGNC:14203]	0.938316
267	GPRIN2	G protein regulated inducer of neurite outgrowth 2 [Source:HGNC Symbol;Acc:HGNC:23730]	0.938102
268	RAB9B	RAB9B, member RAS oncogene family [Source:HGNC Symbol;Acc:HGNC:14090]	0.937744
269	LAYN	layilin [Source:HGNC Symbol;Acc:HGNC:29471]	0.936692
270	CAMKV	CaM kinase like vesicle associated [Source:HGNC Symbol;Acc:HGNC:28788]	0.933165
271	KBTBD6	kelch repeat and BTB domain containing 6 [Source:HGNC Symbol;Acc:HGNC:25340]	0.931602
272	TATDN3	TatD DNase domain containing 3 [Source:HGNC Symbol;Acc:HGNC:27010]	0.930648
273	AGTPBP1	ATP/GTP binding carboxypeptidase 1 [Source:HGNC Symbol;Acc:HGNC:17258]	0.928078
274	NAT16	N-acetyltransferase 16 (putative) [Source:HGNC Symbol;Acc:HGNC:22030]	0.927412
275	TMTC4	transmembrane O-mannosyltransferase targeting cadherins 4 [Source:HGNC Symbol;Acc:HGNC:25904]	0.927145
276	DGKI	diacylglycerol kinase iota [Source:HGNC Symbol;Acc:HGNC:2855]	0.926348
277	TMEM186	transmembrane protein 186 [Source:HGNC Symbol;Acc:HGNC:24530]	0.92627
278	LIN7C	lin-7 homolog C, crumbs cell polarity complex component [Source:HGNC Symbol;Acc:HGNC:17789]	0.926178
279	SHISA9	shisa family member 9 [Source:HGNC Symbol;Acc:HGNC:37231]	0.9261
280	EXOSC5	exosome component 5 [Source:HGNC Symbol;Acc:HGNC:24662]	0.925825
281	STC2	stanniocalcin 2 [Source:HGNC Symbol;Acc:HGNC:11374]	0.923291
282	AGO3	argonaute RISC catalytic component 3 [Source:HGNC Symbol;Acc:HGNC:18421]	0.922691
283	SCAMP3	secretory carrier membrane protein 3 [Source:HGNC Symbol;Acc:HGNC:10565]	0.921582
284	PLPP6	phospholipid phosphatase 6 [Source:HGNC Symbol;Acc:HGNC:23682]	0.92114
285	ERBB3	erb-b2 receptor tyrosine kinase 3 [Source:HGNC Symbol;Acc:HGNC:3431]	0.920389
286	ASH1L	ASH1 like histone lysine methyltransferase [Source:HGNC Symbol;Acc:HGNC:19088]	0.919324
287	CDK5R1	cyclin dependent kinase 5 regulatory subunit 1 [Source:HGNC Symbol;Acc:HGNC:1775]	0.919044
288	MXD1	MAX dimerization protein 1 [Source:HGNC Symbol;Acc:HGNC:6761]	0.918061
289	PKP4	plakophilin 4 [Source:HGNC Symbol;Acc:HGNC:9026]	0.917223
290	CTHRC1	collagen triple helix repeat containing 1 [Source:HGNC Symbol;Acc:HGNC:18831]	0.916302
291	MAP7D2	MAP7 domain containing 2 [Source:HGNC Symbol;Acc:HGNC:25899]	0.91583
292	TTC3	tetratricopeptide repeat domain 3 [Source:HGNC Symbol;Acc:HGNC:12393]	0.915577
293	SMOC1	SPARC related modular calcium binding 1 [Source:HGNC Symbol;Acc:HGNC:20318]	0.914368
294	LINC01096	long intergenic non-protein coding RNA 1096 [Source:HGNC Symbol;Acc:HGNC:27739]	0.913999
295	TBCE	tubulin folding cofactor E [Source:HGNC Symbol;Acc:HGNC:11582]	0.913886
296	DPP10	dipeptidyl peptidase like 10 [Source:HGNC Symbol;Acc:HGNC:20823]	0.912204
297	SH2D3C	SH2 domain containing 3C [Source:HGNC Symbol;Acc:HGNC:16884]	0.912095
298	SUPT4H1	SPT4 homolog, DSIF elongation factor subunit [Source:HGNC Symbol;Acc:HGNC:11467]	0.91133
299	RSL24D1	ribosomal L24 domain containing 1 [Source:HGNC Symbol;Acc:HGNC:18479]	0.910865
300	ZNF41	zinc finger protein 41 [Source:HGNC Symbol;Acc:HGNC:13107]	0.910564
301	FAM234B	family with sequence similarity 234 member B [Source:HGNC Symbol;Acc:HGNC:29288]	0.910513
302	LINC02035	long intergenic non-protein coding RNA 2035 [Source:HGNC Symbol;Acc:HGNC:52875]	0.910359
303	SCG3	secretogranin III [Source:HGNC Symbol;Acc:HGNC:13707]	0.909851
304	GLS	glutaminase [Source:HGNC Symbol;Acc:HGNC:4331]	0.909485
305	TAF5L	TATA-box binding protein associated factor 5 like [Source:HGNC Symbol;Acc:HGNC:17304]	0.909024
306	GOSR2	golgi SNAP receptor complex member 2 [Source:HGNC Symbol;Acc:HGNC:4431]	0.906758
307	CADM1	cell adhesion molecule 1 [Source:HGNC Symbol;Acc:HGNC:5951]	0.904524
308	TWNK	twinkle mtDNA helicase [Source:HGNC Symbol;Acc:HGNC:1160]	0.904034
309	ATAT1	alpha tubulin acetyltransferase 1 [Source:HGNC Symbol;Acc:HGNC:21186]	0.900512
310	UTP11	UTP11 small subunit processome component [Source:HGNC Symbol;Acc:HGNC:24329]	0.900321
311	FBLL1	fibrillarin like 1 [Source:HGNC Symbol;Acc:HGNC:35458]	0.899908
312	SOX6	SRY-box transcription factor 6 [Source:HGNC Symbol;Acc:HGNC:16421]	0.899387
313	YRDC	yrdC N6-threonylcarbamoyltransferase domain containing [Source:HGNC Symbol;Acc:HGNC:28905]	0.898684
314	RAPGEF4	Rap guanine nucleotide exchange factor 4 [Source:HGNC Symbol;Acc:HGNC:16626]	0.897998
315	TAGLN3	transgelin 3 [Source:HGNC Symbol;Acc:HGNC:29868]	0.896738
316	PIGW	phosphatidylinositol glycan anchor biosynthesis class W [Source:HGNC Symbol;Acc:HGNC:23213]	0.896505
317	EIF2B1	eukaryotic translation initiation factor 2B subunit alpha [Source:HGNC Symbol;Acc:HGNC:3257]	0.894946
318	SLC32A1	solute carrier family 32 member 1 [Source:HGNC Symbol;Acc:HGNC:11018]	0.894556
319	CHMP5	charged multivesicular body protein 5 [Source:HGNC Symbol;Acc:HGNC:26942]	0.894078
320	TCF7L2	transcription factor 7 like 2 [Source:HGNC Symbol;Acc:HGNC:11641]	0.893311
321	MOAP1	modulator of apoptosis 1 [Source:HGNC Symbol;Acc:HGNC:16658]	0.892808
322	TTC9B	tetratricopeptide repeat domain 9B [Source:HGNC Symbol;Acc:HGNC:26395]	0.891756
323	BICD2	BICD cargo adaptor 2 [Source:HGNC Symbol;Acc:HGNC:17208]	0.89174
324	PDSS1	decaprenyl diphosphate synthase subunit 1 [Source:HGNC Symbol;Acc:HGNC:17759]	0.891434
325	DNAJB6	DnaJ heat shock protein family (Hsp40) member B6 [Source:HGNC Symbol;Acc:HGNC:14888]	0.890572
326	TOMM22	translocase of outer mitochondrial membrane 22 [Source:HGNC Symbol;Acc:HGNC:18002]	0.888671
327	CGREF1	cell growth regulator with EF-hand domain 1 [Source:HGNC Symbol;Acc:HGNC:16962]	0.888524
328	PDP1	pyruvate dehydrogenase phosphatase catalytic subunit 1 [Source:HGNC Symbol;Acc:HGNC:9279]	0.887866
329	NGRN	neugrin, neurite outgrowth associated [Source:HGNC Symbol;Acc:HGNC:18077]	0.886492
330	PAG1	phosphoprotein membrane anchor with glycosphingolipid microdomains 1 [Source:HGNC Symbol;Acc:HGNC:30043]	0.885666
331	UTP25	UTP25 small subunit processome component [Source:HGNC Symbol;Acc:HGNC:28440]	0.885399
332	RRS1	ribosome biogenesis regulator 1 homolog [Source:HGNC Symbol;Acc:HGNC:17083]	0.884606
333	PRKAR1A	protein kinase cAMP-dependent type I regulatory subunit alpha [Source:HGNC Symbol;Acc:HGNC:9388]	0.884525
334	USF1	upstream transcription factor 1 [Source:HGNC Symbol;Acc:HGNC:12593]	0.884157
335	XK	X-linked Kx blood group antigen, Kell and VPS13A binding protein [Source:HGNC Symbol;Acc:HGNC:12811]	0.883872
336	ATP6V1A	ATPase H+ transporting V1 subunit A [Source:HGNC Symbol;Acc:HGNC:851]	0.881496
337	SMAD9	SMAD family member 9 [Source:HGNC Symbol;Acc:HGNC:6774]	0.881301
338	ATP8B2	ATPase phospholipid transporting 8B2 [Source:HGNC Symbol;Acc:HGNC:13534]	0.881059
339	NECAP1	NECAP endocytosis associated 1 [Source:HGNC Symbol;Acc:HGNC:24539]	0.880905
340	SYNJ1	synaptojanin 1 [Source:HGNC Symbol;Acc:HGNC:11503]	0.8808
341	MYH6	myosin heavy chain 6 [Source:HGNC Symbol;Acc:HGNC:7576]	0.880788
342	SCAMP5	secretory carrier membrane protein 5 [Source:HGNC Symbol;Acc:HGNC:30386]	0.879985
343	MTARC1	mitochondrial amidoxime reducing component 1 [Source:HGNC Symbol;Acc:HGNC:26189]	0.879769
344	CDH8	cadherin 8 [Source:HGNC Symbol;Acc:HGNC:1767]	0.879509
345	TMEM183A	transmembrane protein 183A [Source:HGNC Symbol;Acc:HGNC:20173]	0.878978
346	C14orf132	chromosome 14 open reading frame 132 [Source:HGNC Symbol;Acc:HGNC:20346]	0.878826
347	B3GALNT1	beta-1,3-N-acetylgalactosaminyltransferase 1 (globoside blood group) [Source:HGNC Symbol;Acc:HGNC:918]	0.877977
348	SMAP2	small ArfGAP2 [Source:HGNC Symbol;Acc:HGNC:25082]	0.876735
349	ASH1L-AS1	ASH1L antisense RNA 1 [Source:HGNC Symbol;Acc:HGNC:44146]	0.875248
350	MRPL24	mitochondrial ribosomal protein L24 [Source:HGNC Symbol;Acc:HGNC:14037]	0.87456
351	DGUOK	deoxyguanosine kinase [Source:HGNC Symbol;Acc:HGNC:2858]	0.873893
352	BEX4	brain expressed X-linked 4 [Source:HGNC Symbol;Acc:HGNC:25475]	0.873591
353	FAM66D	family with sequence similarity 66 member D [Source:HGNC Symbol;Acc:HGNC:24159]	0.872092
354	B4GALT3	beta-1,4-galactosyltransferase 3 [Source:HGNC Symbol;Acc:HGNC:926]	0.870764
355	RAB39B	RAB39B, member RAS oncogene family [Source:HGNC Symbol;Acc:HGNC:16499]	0.868442
356	CELF5	CUGBP Elav-like family member 5 [Source:HGNC Symbol;Acc:HGNC:14058]	0.865946
357	BCL11B	BAF chromatin remodeling complex subunit BCL11B [Source:HGNC Symbol;Acc:HGNC:13222]	0.86591
358	KIF21B	kinesin family member 21B [Source:HGNC Symbol;Acc:HGNC:29442]	0.865826
359	LINC00511	long intergenic non-protein coding RNA 511 [Source:HGNC Symbol;Acc:HGNC:43564]	0.865562
360	CENPVL1	centromere protein V like 1 [Source:HGNC Symbol;Acc:HGNC:31851]	0.86434
361	LINC01719	long intergenic non-protein coding RNA 1719 [Source:HGNC Symbol;Acc:HGNC:52506]	0.864098
362	MIEF1	mitochondrial elongation factor 1 [Source:HGNC Symbol;Acc:HGNC:25979]	0.863124
363	DSCC1	DNA replication and sister chromatid cohesion 1 [Source:HGNC Symbol;Acc:HGNC:24453]	0.862737
364	ITPA	inosine triphosphatase [Source:HGNC Symbol;Acc:HGNC:6176]	0.860048
365	DSTYK	dual serine/threonine and tyrosine protein kinase [Source:HGNC Symbol;Acc:HGNC:29043]	0.859939
366	FAM8A1	family with sequence similarity 8 member A1 [Source:HGNC Symbol;Acc:HGNC:16372]	0.859704
367	EIF6	eukaryotic translation initiation factor 6 [Source:HGNC Symbol;Acc:HGNC:6159]	0.859621
368	HTATSF1	HIV-1 Tat specific factor 1 [Source:HGNC Symbol;Acc:HGNC:5276]	0.858376
369	SMIM17	small integral membrane protein 17 [Source:HGNC Symbol;Acc:HGNC:27114]	0.857785
370	SLC6A15	solute carrier family 6 member 15 [Source:HGNC Symbol;Acc:HGNC:13621]	0.857011
371	GPRASP3	G protein-coupled receptor associated sorting protein family member 3 [Source:HGNC Symbol;Acc:HGNC:29353]	0.856425
372	HEATR1	HEAT repeat containing 1 [Source:HGNC Symbol;Acc:HGNC:25517]	0.856279
373	CORO1C	coronin 1C [Source:HGNC Symbol;Acc:HGNC:2254]	0.856232
374	RGS7	regulator of G protein signaling 7 [Source:HGNC Symbol;Acc:HGNC:10003]	0.854558
375	KCNT2	potassium sodium-activated channel subfamily T member 2 [Source:HGNC Symbol;Acc:HGNC:18866]	0.854521
376	NPM2	nucleophosmin/nucleoplasmin 2 [Source:HGNC Symbol;Acc:HGNC:7930]	0.853798
377	SPATA9	spermatogenesis associated 9 [Source:HGNC Symbol;Acc:HGNC:22988]	0.853468
378	MYH7	myosin heavy chain 7 [Source:HGNC Symbol;Acc:HGNC:7577]	0.853056
379	ST3GAL5	ST3 beta-galactoside alpha-2,3-sialyltransferase 5 [Source:HGNC Symbol;Acc:HGNC:10872]	0.851514
380	COL11A2	collagen type XI alpha 2 chain [Source:HGNC Symbol;Acc:HGNC:2187]	0.849516
381	C1orf43	chromosome 1 open reading frame 43 [Source:HGNC Symbol;Acc:HGNC:29876]	0.847321
382	H2AC25	H2A clustered histone 25 [Source:HGNC Symbol;Acc:HGNC:20507]	0.846954
383	GUCY1B1	guanylate cyclase 1 soluble subunit beta 1 [Source:HGNC Symbol;Acc:HGNC:4687]	0.846421
384	NOPCHAP1	NOP protein chaperone 1 [Source:HGNC Symbol;Acc:HGNC:28628]	0.846308
385	SYT11	synaptotagmin 11 [Source:HGNC Symbol;Acc:HGNC:19239]	0.84615
386	PAK5	p21 (RAC1) activated kinase 5 [Source:HGNC Symbol;Acc:HGNC:15916]	0.843618
387	SULT4A1	sulfotransferase family 4A member 1 [Source:HGNC Symbol;Acc:HGNC:14903]	0.843373
388	PAK1IP1	PAK1 interacting protein 1 [Source:HGNC Symbol;Acc:HGNC:20882]	0.843189
389	TCF12-DT	novel transcript	0.84291
390	NAP1L3	nucleosome assembly protein 1 like 3 [Source:HGNC Symbol;Acc:HGNC:7639]	0.842028
391	BID	BH3 interacting domain death agonist [Source:HGNC Symbol;Acc:HGNC:1050]	0.841767
392	AASDHPPT	aminoadipate-semialdehyde dehydrogenase-phosphopantetheinyl transferase [Source:HGNC Symbol;Acc:HGNC:14235]	0.840608
393	RHOBTB3	Rho related BTB domain containing 3 [Source:HGNC Symbol;Acc:HGNC:18757]	0.839888
394	SMG1P5	SMG1 pseudogene 5 [Source:HGNC Symbol;Acc:HGNC:49862]	0.838961
395	CHRM1	cholinergic receptor muscarinic 1 [Source:HGNC Symbol;Acc:HGNC:1950]	0.837846
396	TMCC2	transmembrane and coiled-coil domain family 2 [Source:HGNC Symbol;Acc:HGNC:24239]	0.837785
397	FAM20B	FAM20B glycosaminoglycan xylosylkinase [Source:HGNC Symbol;Acc:HGNC:23017]	0.837646
398	SEL1L3	SEL1L family member 3 [Source:HGNC Symbol;Acc:HGNC:29108]	0.837073
399	ELAVL2	ELAV like RNA binding protein 2 [Source:HGNC Symbol;Acc:HGNC:3313]	0.836523
400	WDR74	WD repeat domain 74 [Source:HGNC Symbol;Acc:HGNC:25529]	0.833759
401	NFIB	nuclear factor I B [Source:HGNC Symbol;Acc:HGNC:7785]	0.833618
402	MLX	MAX dimerization protein MLX [Source:HGNC Symbol;Acc:HGNC:11645]	0.833323
403	C11orf96	chromosome 11 open reading frame 96 [Source:HGNC Symbol;Acc:HGNC:38675]	0.833236
404	ADSS2	adenylosuccinate synthase 2 [Source:HGNC Symbol;Acc:HGNC:292]	0.833133
405	SPRYD7	SPRY domain containing 7 [Source:HGNC Symbol;Acc:HGNC:14297]	0.833001
406	MATN4	matrilin 4 [Source:HGNC Symbol;Acc:HGNC:6910]	0.83292
407	TSC22D1-AS1	TSC22D1 antisense RNA 1 [Source:HGNC Symbol;Acc:HGNC:43684]	0.832698
408	RUSC2	RUN and SH3 domain containing 2 [Source:HGNC Symbol;Acc:HGNC:23625]	0.832596
409	SNAP91	synaptosome associated protein 91 [Source:HGNC Symbol;Acc:HGNC:14986]	0.83253
410	UQCRH	ubiquinol-cytochrome c reductase hinge protein [Source:HGNC Symbol;Acc:HGNC:12590]	0.832245
411	LANCL1	LanC like glutathione S-transferase 1 [Source:HGNC Symbol;Acc:HGNC:6508]	0.832149
412	MTMR9	myotubularin related protein 9 [Source:HGNC Symbol;Acc:HGNC:14596]	0.832034
413	RSAD1	radical S-adenosyl methionine domain containing 1 [Source:HGNC Symbol;Acc:HGNC:25634]	0.832009
414	GRPEL2	GrpE like 2, mitochondrial [Source:HGNC Symbol;Acc:HGNC:21060]	0.831777
415	GALNT13	polypeptide N-acetylgalactosaminyltransferase 13 [Source:HGNC Symbol;Acc:HGNC:23242]	0.829864
416	FBXL16	F-box and leucine rich repeat protein 16 [Source:HGNC Symbol;Acc:HGNC:14150]	0.829037
417	ZPR1	ZPR1 zinc finger [Source:HGNC Symbol;Acc:HGNC:13051]	0.828802
418	C16orf91	chromosome 16 open reading frame 91 [Source:HGNC Symbol;Acc:HGNC:27558]	0.827461
419	MRPS23	mitochondrial ribosomal protein S23 [Source:HGNC Symbol;Acc:HGNC:14509]	0.82667
420	CORO2A	coronin 2A [Source:HGNC Symbol;Acc:HGNC:2255]	0.826252
421	PRCC	proline rich mitotic checkpoint control factor [Source:HGNC Symbol;Acc:HGNC:9343]	0.826191
422	EIF4A1	eukaryotic translation initiation factor 4A1 [Source:HGNC Symbol;Acc:HGNC:3282]	0.825281
423	SHANK3	SH3 and multiple ankyrin repeat domains 3 [Source:HGNC Symbol;Acc:HGNC:14294]	0.82336
424	ADIPOR1	adiponectin receptor 1 [Source:HGNC Symbol;Acc:HGNC:24040]	0.823129
425	LEPROTL1	leptin receptor overlapping transcript like 1 [Source:HGNC Symbol;Acc:HGNC:6555]	0.822625
426	GABRB3	gamma-aminobutyric acid type A receptor subunit beta3 [Source:HGNC Symbol;Acc:HGNC:4083]	0.822081
427	THAP4	THAP domain containing 4 [Source:HGNC Symbol;Acc:HGNC:23187]	0.821163
428	ATMIN	ATM interactor [Source:HGNC Symbol;Acc:HGNC:29034]	0.820922
429	ATP8A2	ATPase phospholipid transporting 8A2 [Source:HGNC Symbol;Acc:HGNC:13533]	0.820221
430	PPP1R3F	protein phosphatase 1 regulatory subunit 3F [Source:HGNC Symbol;Acc:HGNC:14944]	0.82007
431	COMMD5	COMM domain containing 5 [Source:HGNC Symbol;Acc:HGNC:17902]	0.819992
432	BEX2	brain expressed X-linked 2 [Source:HGNC Symbol;Acc:HGNC:30933]	0.819799
433	RPL37	ribosomal protein L37 [Source:HGNC Symbol;Acc:HGNC:10347]	0.819505
434	DCTN5	dynactin subunit 5 [Source:HGNC Symbol;Acc:HGNC:24594]	0.819414
435	ZNF235	zinc finger protein 235 [Source:HGNC Symbol;Acc:HGNC:12866]	0.818976
436	DNER	delta/notch like EGF repeat containing [Source:HGNC Symbol;Acc:HGNC:24456]	0.818842
437	GPD1	glycerol-3-phosphate dehydrogenase 1 [Source:HGNC Symbol;Acc:HGNC:4455]	0.818742
438	TAFA2	TAFA chemokine like family member 2 [Source:HGNC Symbol;Acc:HGNC:21589]	0.818478
439	FBXO41	F-box protein 41 [Source:HGNC Symbol;Acc:HGNC:29409]	0.818227
440	MBLAC2	metallo-beta-lactamase domain containing 2 [Source:HGNC Symbol;Acc:HGNC:33711]	0.817946
441	CASD1	CAS1 domain containing 1 [Source:HGNC Symbol;Acc:HGNC:16014]	0.817696
442	HACD2	3-hydroxyacyl-CoA dehydratase 2 [Source:HGNC Symbol;Acc:HGNC:9640]	0.816507
443	CHERP	calcium homeostasis endoplasmic reticulum protein [Source:HGNC Symbol;Acc:HGNC:16930]	0.815955
444	GSPT2	G1 to S phase transition 2 [Source:HGNC Symbol;Acc:HGNC:4622]	0.815481
445	SLC25A32	solute carrier family 25 member 32 [Source:HGNC Symbol;Acc:HGNC:29683]	0.814761
446	LHX6	LIM homeobox 6 [Source:HGNC Symbol;Acc:HGNC:21735]	0.813337
447	EBNA1BP2	EBNA1 binding protein 2 [Source:HGNC Symbol;Acc:HGNC:15531]	0.809155
448	BEST3	bestrophin 3 [Source:HGNC Symbol;Acc:HGNC:17105]	0.808208
449	CSRNP3	cysteine and serine rich nuclear protein 3 [Source:HGNC Symbol;Acc:HGNC:30729]	0.807608
450	TRAPPC6B	trafficking protein particle complex subunit 6B [Source:HGNC Symbol;Acc:HGNC:23066]	0.8076
451	PLEKHM3	pleckstrin homology domain containing M3 [Source:HGNC Symbol;Acc:HGNC:34006]	0.806941
452	ERCC3	ERCC excision repair 3, TFIIH core complex helicase subunit [Source:HGNC Symbol;Acc:HGNC:3435]	0.806621
453	KLRK1	killer cell lectin like receptor K1 [Source:HGNC Symbol;Acc:HGNC:18788]	0.806616
454	APC	APC regulator of WNT signaling pathway [Source:HGNC Symbol;Acc:HGNC:583]	0.806496
455	NIP7	nucleolar pre-rRNA processing protein NIP7 [Source:HGNC Symbol;Acc:HGNC:24328]	0.805986
456	GPC3	glypican 3 [Source:HGNC Symbol;Acc:HGNC:4451]	0.805833
457	MPC2	mitochondrial pyruvate carrier 2 [Source:HGNC Symbol;Acc:HGNC:24515]	0.805674
458	MARK1	microtubule affinity regulating kinase 1 [Source:HGNC Symbol;Acc:HGNC:6896]	0.804952
459	ZNF778	zinc finger protein 778 [Source:HGNC Symbol;Acc:HGNC:26479]	0.804255
460	SLC6A1	solute carrier family 6 member 1 [Source:HGNC Symbol;Acc:HGNC:11042]	0.804247
461	CPS1	carbamoyl-phosphate synthase 1 [Source:HGNC Symbol;Acc:HGNC:2323]	0.803504
462	ZEB2	zinc finger E-box binding homeobox 2 [Source:HGNC Symbol;Acc:HGNC:14881]	0.802929
463	GRM5	glutamate metabotropic receptor 5 [Source:HGNC Symbol;Acc:HGNC:4597]	0.802711
464	KIF21A	kinesin family member 21A [Source:HGNC Symbol;Acc:HGNC:19349]	0.799385
465	OPRK1	opioid receptor kappa 1 [Source:HGNC Symbol;Acc:HGNC:8154]	0.799372
466	PSMB4	proteasome 20S subunit beta 4 [Source:HGNC Symbol;Acc:HGNC:9541]	0.799079
467	UCN	urocortin [Source:HGNC Symbol;Acc:HGNC:12516]	0.798485
468	SCN3B	sodium voltage-gated channel beta subunit 3 [Source:HGNC Symbol;Acc:HGNC:20665]	0.798454
469	MAGEH1	MAGE family member H1 [Source:HGNC Symbol;Acc:HGNC:24092]	0.798311
470	DDX21	DExD-box helicase 21 [Source:HGNC Symbol;Acc:HGNC:2744]	0.797848
471	RGMB	repulsive guidance molecule BMP co-receptor b [Source:HGNC Symbol;Acc:HGNC:26896]	0.79697
472	WDR46	WD repeat domain 46 [Source:HGNC Symbol;Acc:HGNC:13923]	0.795834
473	ACBD6	acyl-CoA binding domain containing 6 [Source:HGNC Symbol;Acc:HGNC:23339]	0.794096
474	ASPHD1	aspartate beta-hydroxylase domain containing 1 [Source:HGNC Symbol;Acc:HGNC:27380]	0.793454
475	VMA21	vacuolar ATPase assembly factor VMA21 [Source:HGNC Symbol;Acc:HGNC:22082]	0.793065
476	SHISA7	shisa family member 7 [Source:HGNC Symbol;Acc:HGNC:35409]	0.79273
477	BEGAIN	brain enriched guanylate kinase associated [Source:HGNC Symbol;Acc:HGNC:24163]	0.792641
478	YY1AP1	YY1 associated protein 1 [Source:HGNC Symbol;Acc:HGNC:30935]	0.792464
479	GPATCH2L	G-patch domain containing 2 like [Source:HGNC Symbol;Acc:HGNC:20210]	0.792312
480	C2orf68	chromosome 2 open reading frame 68 [Source:HGNC Symbol;Acc:HGNC:34353]	0.792153
481	TIMM10B	translocase of inner mitochondrial membrane 10B [Source:HGNC Symbol;Acc:HGNC:4022]	0.791916
482	ALDH5A1	aldehyde dehydrogenase 5 family member A1 [Source:HGNC Symbol;Acc:HGNC:408]	0.789818
483	FSD1	fibronectin type III and SPRY domain containing 1 [Source:HGNC Symbol;Acc:HGNC:13745]	0.789091
484	C1orf216	chromosome 1 open reading frame 216 [Source:HGNC Symbol;Acc:HGNC:26800]	0.788823
485	TTPAL	alpha tocopherol transfer protein like [Source:HGNC Symbol;Acc:HGNC:16114]	0.788771
486	FAM177A1	family with sequence similarity 177 member A1 [Source:HGNC Symbol;Acc:HGNC:19829]	0.788459
487	SYT1	synaptotagmin 1 [Source:HGNC Symbol;Acc:HGNC:11509]	0.78729
488	KIAA0408	KIAA0408 [Source:HGNC Symbol;Acc:HGNC:21636]	0.786852
489	KIF3C	kinesin family member 3C [Source:HGNC Symbol;Acc:HGNC:6321]	0.786716
490	SLCO5A1	solute carrier organic anion transporter family member 5A1 [Source:HGNC Symbol;Acc:HGNC:19046]	0.785814
491	LRRC47	leucine rich repeat containing 47 [Source:HGNC Symbol;Acc:HGNC:29207]	0.785226
492	EMICERI	novel transcript	0.785192
493	SSTR1	somatostatin receptor 1 [Source:HGNC Symbol;Acc:HGNC:11330]	0.785056
494	TMEM59	transmembrane protein 59 [Source:HGNC Symbol;Acc:HGNC:1239]	0.78433
495	FASTKD5	FAST kinase domains 5 [Source:HGNC Symbol;Acc:HGNC:25790]	0.784116
496	EAF1	ELL associated factor 1 [Source:HGNC Symbol;Acc:HGNC:20907]	0.783659
497	BYSL	bystin like [Source:HGNC Symbol;Acc:HGNC:1157]	0.782894
498	LRCH2	leucine rich repeats and calponin homology domain containing 2 [Source:HGNC Symbol;Acc:HGNC:29292]	0.780769
499	LRRC1	leucine rich repeat containing 1 [Source:HGNC Symbol;Acc:HGNC:14307]	0.780667
500	COX20	cytochrome c oxidase assembly factor COX20 [Source:HGNC Symbol;Acc:HGNC:26970]	0.780598
501	TMED8	transmembrane p24 trafficking protein family member 8 [Source:HGNC Symbol;Acc:HGNC:18633]	0.780181
502	PNMA6A	PNMA family member 6A [Source:HGNC Symbol;Acc:HGNC:28248]	0.779907
503	SLC22A3	solute carrier family 22 member 3 [Source:HGNC Symbol;Acc:HGNC:10967]	0.779817
504	ZNF195	zinc finger protein 195 [Source:HGNC Symbol;Acc:HGNC:12986]	0.77923
505	KBTBD7	kelch repeat and BTB domain containing 7 [Source:HGNC Symbol;Acc:HGNC:25266]	0.778935
506	DERL1	derlin 1 [Source:HGNC Symbol;Acc:HGNC:28454]	0.778175
507	SOX15	SRY-box transcription factor 15 [Source:HGNC Symbol;Acc:HGNC:11196]	0.77616
508	RNMT	RNA guanine-7 methyltransferase [Source:HGNC Symbol;Acc:HGNC:10075]	0.775844
509	RABIF	RAB interacting factor [Source:HGNC Symbol;Acc:HGNC:9797]	0.77582
510	ATAD1	ATPase family AAA domain containing 1 [Source:HGNC Symbol;Acc:HGNC:25903]	0.775354
511	LONRF2	LON peptidase N-terminal domain and ring finger 2 [Source:HGNC Symbol;Acc:HGNC:24788]	0.774237
512	SST	somatostatin [Source:HGNC Symbol;Acc:HGNC:11329]	0.774217
513	DTD1	D-aminoacyl-tRNA deacylase 1 [Source:HGNC Symbol;Acc:HGNC:16219]	0.773949
514	GNPTAB	N-acetylglucosamine-1-phosphate transferase subunits alpha and beta [Source:HGNC Symbol;Acc:HGNC:29670]	0.772919
515	MYBBP1A	MYB binding protein 1a [Source:HGNC Symbol;Acc:HGNC:7546]	0.772847
516	SVOP	SV2 related protein [Source:HGNC Symbol;Acc:HGNC:25417]	0.77172
517	ING4	inhibitor of growth family member 4 [Source:HGNC Symbol;Acc:HGNC:19423]	0.771496
518	MAPK9	mitogen-activated protein kinase 9 [Source:HGNC Symbol;Acc:HGNC:6886]	0.771231
519	CMTM5	CKLF like MARVEL transmembrane domain containing 5 [Source:HGNC Symbol;Acc:HGNC:19176]	0.771046
520	ATCAY	ATCAY kinesin light chain interacting caytaxin [Source:HGNC Symbol;Acc:HGNC:779]	0.770815
521	C12orf29	chromosome 12 open reading frame 29 [Source:HGNC Symbol;Acc:HGNC:25322]	0.770526
522	RUNDC3A	RUN domain containing 3A [Source:HGNC Symbol;Acc:HGNC:16984]	0.76969
523	STMN4	stathmin 4 [Source:HGNC Symbol;Acc:HGNC:16078]	0.769623
524	TAF1	TATA-box binding protein associated factor 1 [Source:HGNC Symbol;Acc:HGNC:11535]	0.769111
525	YWHAG	tyrosine 3-monooxygenase/tryptophan 5-monooxygenase activation protein gamma [Source:HGNC Symbol;Acc:HGNC:12852]	0.768975
526	SPIN2A	spindlin family member 2A [Source:HGNC Symbol;Acc:HGNC:20694]	0.768574
527	SLC37A3	solute carrier family 37 member 3 [Source:HGNC Symbol;Acc:HGNC:20651]	0.767738
528	RGS9	regulator of G protein signaling 9 [Source:HGNC Symbol;Acc:HGNC:10004]	0.767505
529	PCNX2	pecanex 2 [Source:HGNC Symbol;Acc:HGNC:8736]	0.767169
530	TOR1A	torsin family 1 member A [Source:HGNC Symbol;Acc:HGNC:3098]	0.766473
531	TDP2	tyrosyl-DNA phosphodiesterase 2 [Source:HGNC Symbol;Acc:HGNC:17768]	0.766402
532	FLAD1	flavin adenine dinucleotide synthetase 1 [Source:HGNC Symbol;Acc:HGNC:24671]	0.766272
533	WRNIP1	WRN helicase interacting protein 1 [Source:HGNC Symbol;Acc:HGNC:20876]	0.765822
534	TRMT12	tRNA methyltransferase 12 homolog [Source:HGNC Symbol;Acc:HGNC:26091]	0.76562
535	TLNRD1	talin rod domain containing 1 [Source:HGNC Symbol;Acc:HGNC:13519]	0.765564
536	SNRPB2	small nuclear ribonucleoprotein polypeptide B2 [Source:HGNC Symbol;Acc:HGNC:11155]	0.765389
537	ZSWIM5	zinc finger SWIM-type containing 5 [Source:HGNC Symbol;Acc:HGNC:29299]	0.764992
538	AKT3	AKT serine/threonine kinase 3 [Source:HGNC Symbol;Acc:HGNC:393]	0.764702
539	ZBTB5	zinc finger and BTB domain containing 5 [Source:HGNC Symbol;Acc:HGNC:23836]	0.764568
540	SCN9A	sodium voltage-gated channel alpha subunit 9 [Source:HGNC Symbol;Acc:HGNC:10597]	0.764408
541	ZNF112	zinc finger protein 112 [Source:HGNC Symbol;Acc:HGNC:12892]	0.764107
542	GATAD2B	GATA zinc finger domain containing 2B [Source:HGNC Symbol;Acc:HGNC:30778]	0.763857
543	NAP1L5	nucleosome assembly protein 1 like 5 [Source:HGNC Symbol;Acc:HGNC:19968]	0.763145
544	UBQLN4	ubiquilin 4 [Source:HGNC Symbol;Acc:HGNC:1237]	0.762356
545	UBE2N	ubiquitin conjugating enzyme E2 N [Source:HGNC Symbol;Acc:HGNC:12492]	0.762264
546	EBLN3P	endogenous Bornavirus like nucleoprotein 3, pseudogene [Source:HGNC Symbol;Acc:HGNC:50682]	0.762159
547	PGRMC1	progesterone receptor membrane component 1 [Source:HGNC Symbol;Acc:HGNC:16090]	0.761068
548	ADAMTS20	ADAM metallopeptidase with thrombospondin type 1 motif 20 [Source:HGNC Symbol;Acc:HGNC:17178]	0.760395
549	FRMD5	FERM domain containing 5 [Source:HGNC Symbol;Acc:HGNC:28214]	0.760307
550	FARSA	phenylalanyl-tRNA synthetase subunit alpha [Source:HGNC Symbol;Acc:HGNC:3592]	0.760036
551	KLRD1	killer cell lectin like receptor D1 [Source:HGNC Symbol;Acc:HGNC:6378]	0.759978
552	SURF2	surfeit 2 [Source:HGNC Symbol;Acc:HGNC:11475]	0.759747
553	DPYSL3	dihydropyrimidinase like 3 [Source:HGNC Symbol;Acc:HGNC:3015]	0.759439
554	CRACD	capping protein inhibiting regulator of actin dynamics [Source:HGNC Symbol;Acc:HGNC:29219]	0.759061
555	TMCO1	transmembrane and coiled-coil domains 1 [Source:HGNC Symbol;Acc:HGNC:18188]	0.75732
556	UCK2	uridine-cytidine kinase 2 [Source:HGNC Symbol;Acc:HGNC:12562]	0.757187
557	GLRX2	glutaredoxin 2 [Source:HGNC Symbol;Acc:HGNC:16065]	0.756989
558	YPEL4	yippee like 4 [Source:HGNC Symbol;Acc:HGNC:18328]	0.755479
559	TRIM11	tripartite motif containing 11 [Source:HGNC Symbol;Acc:HGNC:16281]	0.755158
560	CAP2	cyclase associated actin cytoskeleton regulatory protein 2 [Source:HGNC Symbol;Acc:HGNC:20039]	0.755045
561	PTPRK	protein tyrosine phosphatase receptor type K [Source:HGNC Symbol;Acc:HGNC:9674]	0.7548
562	LINGO1	leucine rich repeat and Ig domain containing 1 [Source:HGNC Symbol;Acc:HGNC:21205]	0.752807
563	AP1S1	adaptor related protein complex 1 subunit sigma 1 [Source:HGNC Symbol;Acc:HGNC:559]	0.752743
564	FTSJ3	FtsJ RNA 2'-O-methyltransferase 3 [Source:HGNC Symbol;Acc:HGNC:17136]	0.75234
565	MYG1	MYG1 exonuclease [Source:HGNC Symbol;Acc:HGNC:17590]	0.752065
566	SPON1	spondin 1 [Source:HGNC Symbol;Acc:HGNC:11252]	0.751876
567	LINC02762	long intergenic non-protein coding RNA 2762 [Source:HGNC Symbol;Acc:HGNC:27443]	0.751684
568	DEDD	death effector domain containing [Source:HGNC Symbol;Acc:HGNC:2755]	0.751446
569	HSD11B1L	hydroxysteroid 11-beta dehydrogenase 1 like [Source:HGNC Symbol;Acc:HGNC:30419]	0.751251
570	RHOV	ras homolog family member V [Source:HGNC Symbol;Acc:HGNC:18313]	0.750637
571	HR	HR lysine demethylase and nuclear receptor corepressor [Source:HGNC Symbol;Acc:HGNC:5172]	0.750551
572	ZNF697	zinc finger protein 697 [Source:HGNC Symbol;Acc:HGNC:32034]	0.750399
573	SETDB1	SET domain bifurcated histone lysine methyltransferase 1 [Source:HGNC Symbol;Acc:HGNC:10761]	0.750241
574	AAK1	AP2 associated kinase 1 [Source:HGNC Symbol;Acc:HGNC:19679]	0.749946
575	AP1AR	adaptor related protein complex 1 associated regulatory protein [Source:HGNC Symbol;Acc:HGNC:28808]	0.748907
576	MEAF6	MYST/Esa1 associated factor 6 [Source:HGNC Symbol;Acc:HGNC:25674]	0.74826
577	DAP3	death associated protein 3 [Source:HGNC Symbol;Acc:HGNC:2673]	0.747469
578	FAM217B	family with sequence similarity 217 member B [Source:HGNC Symbol;Acc:HGNC:16170]	0.7463
579	PLPP7	phospholipid phosphatase 7 (inactive) [Source:HGNC Symbol;Acc:HGNC:28174]	0.745992
580	ZNF568	zinc finger protein 568 [Source:HGNC Symbol;Acc:HGNC:25392]	0.745659
581	POMK	protein O-mannose kinase [Source:HGNC Symbol;Acc:HGNC:26267]	0.745655
582	SNAP47	synaptosome associated protein 47 [Source:HGNC Symbol;Acc:HGNC:30669]	0.745108
583	AKAP11	A-kinase anchoring protein 11 [Source:HGNC Symbol;Acc:HGNC:369]	0.744025
584	GLRA3	glycine receptor alpha 3 [Source:HGNC Symbol;Acc:HGNC:4328]	0.743885
585	KCNIP2	potassium voltage-gated channel interacting protein 2 [Source:HGNC Symbol;Acc:HGNC:15522]	0.742451
586	UBFD1	ubiquitin family domain containing 1 [Source:HGNC Symbol;Acc:HGNC:30565]	0.742238
587	CCDC82	coiled-coil domain containing 82 [Source:HGNC Symbol;Acc:HGNC:26282]	0.741697
588	PROX1	prospero homeobox 1 [Source:HGNC Symbol;Acc:HGNC:9459]	0.74102
589	GNAO1	G protein subunit alpha o1 [Source:HGNC Symbol;Acc:HGNC:4389]	0.740874
590	BEND4	BEN domain containing 4 [Source:HGNC Symbol;Acc:HGNC:23815]	0.740516
591	ATXN7L3B	ataxin 7 like 3B [Source:HGNC Symbol;Acc:HGNC:37931]	0.740154
592	BAG1	BAG cochaperone 1 [Source:HGNC Symbol;Acc:HGNC:937]	0.740028
593	CCDC112	coiled-coil domain containing 112 [Source:HGNC Symbol;Acc:HGNC:28599]	0.739922
594	KCNAB1	potassium voltage-gated channel subfamily A regulatory beta subunit 1 [Source:HGNC Symbol;Acc:HGNC:6228]	0.739757
595	RNF20	ring finger protein 20 [Source:HGNC Symbol;Acc:HGNC:10062]	0.739695
596	PRRG3	proline rich and Gla domain 3 [Source:HGNC Symbol;Acc:HGNC:30798]	0.739628
597	HARS1	histidyl-tRNA synthetase 1 [Source:HGNC Symbol;Acc:HGNC:4816]	0.739286
598	SLC38A1	solute carrier family 38 member 1 [Source:HGNC Symbol;Acc:HGNC:13447]	0.739271
599	ASIC4	acid sensing ion channel subunit family member 4 [Source:HGNC Symbol;Acc:HGNC:21263]	0.739227
600	ZNF512	zinc finger protein 512 [Source:HGNC Symbol;Acc:HGNC:29380]	0.738725
601	ADAM23	ADAM metallopeptidase domain 23 [Source:HGNC Symbol;Acc:HGNC:202]	0.738528
602	KCNH7	potassium voltage-gated channel subfamily H member 7 [Source:HGNC Symbol;Acc:HGNC:18863]	0.738169
603	SNRPE	small nuclear ribonucleoprotein polypeptide E [Source:HGNC Symbol;Acc:HGNC:11161]	0.737795
604	SCYL3	SCY1 like pseudokinase 3 [Source:HGNC Symbol;Acc:HGNC:19285]	0.737182
605	TOMM40L	translocase of outer mitochondrial membrane 40 like [Source:HGNC Symbol;Acc:HGNC:25756]	0.736582
606	NKX2-1-AS1	NKX2-1 antisense RNA 1 [Source:HGNC Symbol;Acc:HGNC:40585]	0.736506
607	MAGEF1	MAGE family member F1 [Source:HGNC Symbol;Acc:HGNC:29639]	0.736289
608	PUS3	pseudouridine synthase 3 [Source:HGNC Symbol;Acc:HGNC:25461]	0.736127
609	ZNF529	zinc finger protein 529 [Source:HGNC Symbol;Acc:HGNC:29328]	0.735677
610	MCF2L-AS1	MCF2L antisense RNA 1 [Source:HGNC Symbol;Acc:HGNC:39825]	0.735541
611	PSTPIP1	proline-serine-threonine phosphatase interacting protein 1 [Source:HGNC Symbol;Acc:HGNC:9580]	0.735353
612	PCMTD2	protein-L-isoaspartate (D-aspartate) O-methyltransferase domain containing 2 [Source:HGNC Symbol;Acc:HGNC:15882]	0.735206
613	CACYBP	calcyclin binding protein [Source:HGNC Symbol;Acc:HGNC:30423]	0.734955
614	ARL8A	ADP ribosylation factor like GTPase 8A [Source:HGNC Symbol;Acc:HGNC:25192]	0.733712
615	RAB4A	RAB4A, member RAS oncogene family [Source:HGNC Symbol;Acc:HGNC:9781]	0.733586
616	HSD17B1-AS1	HSD17B1 antisense RNA 1 [Source:HGNC Symbol;Acc:HGNC:55314]	0.733475
617	GPRASP2	G protein-coupled receptor associated sorting protein 2 [Source:HGNC Symbol;Acc:HGNC:25169]	0.733275
618	LINC02933	long intergenic non-protein coding RNA 2933 [Source:HGNC Symbol;Acc:HGNC:55908]	0.733274
619	ARFGEF3	ARFGEF family member 3 [Source:HGNC Symbol;Acc:HGNC:21213]	0.732808
620	SV2A	synaptic vesicle glycoprotein 2A [Source:HGNC Symbol;Acc:HGNC:20566]	0.732075
621	BEX5	brain expressed X-linked 5 [Source:HGNC Symbol;Acc:HGNC:27990]	0.731665
622	TCEAL2	transcription elongation factor A like 2 [Source:HGNC Symbol;Acc:HGNC:29818]	0.731368
623	ATP6V1G2	ATPase H+ transporting V1 subunit G2 [Source:HGNC Symbol;Acc:HGNC:862]	0.731236
624	RIPPLY2	ripply transcriptional repressor 2 [Source:HGNC Symbol;Acc:HGNC:21390]	0.730724
625	POLR2F	RNA polymerase II, I and III subunit F [Source:HGNC Symbol;Acc:HGNC:9193]	0.730049
626	HEATR5B	HEAT repeat containing 5B [Source:HGNC Symbol;Acc:HGNC:29273]	0.729804
627	PTPRE	protein tyrosine phosphatase receptor type E [Source:HGNC Symbol;Acc:HGNC:9669]	0.729685
628	TATDN1	TatD DNase domain containing 1 [Source:HGNC Symbol;Acc:HGNC:24220]	0.729467
629	ATRX	ATRX chromatin remodeler [Source:HGNC Symbol;Acc:HGNC:886]	0.729371
630	PLAA	phospholipase A2 activating protein [Source:HGNC Symbol;Acc:HGNC:9043]	0.728812
631	GPRASP1	G protein-coupled receptor associated sorting protein 1 [Source:HGNC Symbol;Acc:HGNC:24834]	0.728665
632	DBT	dihydrolipoamide branched chain transacylase E2 [Source:HGNC Symbol;Acc:HGNC:2698]	0.72825
633	SNAP25	synaptosome associated protein 25 [Source:HGNC Symbol;Acc:HGNC:11132]	0.728241
634	KIF3A	kinesin family member 3A [Source:HGNC Symbol;Acc:HGNC:6319]	0.727642
635	DCTN3	dynactin subunit 3 [Source:HGNC Symbol;Acc:HGNC:2713]	0.727571
636	HSPB3	heat shock protein family B (small) member 3 [Source:HGNC Symbol;Acc:HGNC:5248]	0.72746
637	RPL39L	ribosomal protein L39 like [Source:HGNC Symbol;Acc:HGNC:17094]	0.726304
638	AMER3	APC membrane recruitment protein 3 [Source:HGNC Symbol;Acc:HGNC:26771]	0.725964
639	EFCAB10-AS1	novel transcript, antisense to EFCAB10	0.725884
640	DFFB	DNA fragmentation factor subunit beta [Source:HGNC Symbol;Acc:HGNC:2773]	0.725012
641	CCDC92B	coiled-coil domain containing 92B [Source:HGNC Symbol;Acc:HGNC:52279]	0.724992
642	RSF1	remodeling and spacing factor 1 [Source:HGNC Symbol;Acc:HGNC:18118]	0.724793
643	SYTL5	synaptotagmin like 5 [Source:HGNC Symbol;Acc:HGNC:15589]	0.724415
644	NCBP2	nuclear cap binding protein subunit 2 [Source:HGNC Symbol;Acc:HGNC:7659]	0.724065
645	EIF2B5	eukaryotic translation initiation factor 2B subunit epsilon [Source:HGNC Symbol;Acc:HGNC:3261]	0.723757
646	NDUFA5	NADH:ubiquinone oxidoreductase subunit A5 [Source:HGNC Symbol;Acc:HGNC:7688]	0.723404
647	LINC00461	long intergenic non-protein coding RNA 461 [Source:HGNC Symbol;Acc:HGNC:42810]	0.723116
648	CEBPZ	CCAAT enhancer binding protein zeta [Source:HGNC Symbol;Acc:HGNC:24218]	0.722932
649	CABYR	calcium binding tyrosine phosphorylation regulated [Source:HGNC Symbol;Acc:HGNC:15569]	0.721549
650	KLHL12	kelch like family member 12 [Source:HGNC Symbol;Acc:HGNC:19360]	0.721522
651	GAS5	growth arrest specific 5 [Source:HGNC Symbol;Acc:HGNC:16355]	0.72098
652	TREX2	three prime repair exonuclease 2 [Source:HGNC Symbol;Acc:HGNC:12270]	0.72017
653	DCLK1	doublecortin like kinase 1 [Source:HGNC Symbol;Acc:HGNC:2700]	0.719987
654	CNRIP1	cannabinoid receptor interacting protein 1 [Source:HGNC Symbol;Acc:HGNC:24546]	0.719889
655	PNMA8A	PNMA family member 8A [Source:HGNC Symbol;Acc:HGNC:25578]	0.719578
656	FEM1A	fem-1 homolog A [Source:HGNC Symbol;Acc:HGNC:16934]	0.71936
657	SGIP1	SH3GL interacting endocytic adaptor 1 [Source:HGNC Symbol;Acc:HGNC:25412]	0.719304
658	RUSC1	RUN and SH3 domain containing 1 [Source:HGNC Symbol;Acc:HGNC:17153]	0.719046
659	ZBTB6	zinc finger and BTB domain containing 6 [Source:HGNC Symbol;Acc:HGNC:16764]	0.71902
660	CCP110	centriolar coiled-coil protein 110 [Source:HGNC Symbol;Acc:HGNC:24342]	0.718766
661	ZFP37	ZFP37 zinc finger protein [Source:HGNC Symbol;Acc:HGNC:12863]	0.718701
662	CELF2	CUGBP Elav-like family member 2 [Source:HGNC Symbol;Acc:HGNC:2550]	0.718397
663	FAM174A	family with sequence similarity 174 member A [Source:HGNC Symbol;Acc:HGNC:24943]	0.718258
664	RPS6KA6	ribosomal protein S6 kinase A6 [Source:HGNC Symbol;Acc:HGNC:10435]	0.717552
665	KCNC1	potassium voltage-gated channel subfamily C member 1 [Source:HGNC Symbol;Acc:HGNC:6233]	0.717353
666	ADO	2-aminoethanethiol dioxygenase [Source:HGNC Symbol;Acc:HGNC:23506]	0.71734
667	URM1	ubiquitin related modifier 1 [Source:HGNC Symbol;Acc:HGNC:28378]	0.717078
668	KIF5C	kinesin family member 5C [Source:HGNC Symbol;Acc:HGNC:6325]	0.716974
669	KIT	KIT proto-oncogene, receptor tyrosine kinase [Source:HGNC Symbol;Acc:HGNC:6342]	0.715038
670	ZNF496	zinc finger protein 496 [Source:HGNC Symbol;Acc:HGNC:23713]	0.71493
671	NSG1	neuronal vesicle trafficking associated 1 [Source:HGNC Symbol;Acc:HGNC:18790]	0.714748
672	FAM131B	family with sequence similarity 131 member B [Source:HGNC Symbol;Acc:HGNC:22202]	0.713921
673	TNR	tenascin R [Source:HGNC Symbol;Acc:HGNC:11953]	0.712826
674	CAPRIN1	cell cycle associated protein 1 [Source:HGNC Symbol;Acc:HGNC:6743]	0.712238
675	SYT3	synaptotagmin 3 [Source:HGNC Symbol;Acc:HGNC:11511]	0.711243
676	DCUN1D5	defective in cullin neddylation 1 domain containing 5 [Source:HGNC Symbol;Acc:HGNC:28409]	0.71112
677	ST20-AS1	ST20 antisense RNA 1 [Source:HGNC Symbol;Acc:HGNC:27521]	0.710657
678	CRK	CRK proto-oncogene, adaptor protein [Source:HGNC Symbol;Acc:HGNC:2362]	0.710323
679	PLEKHA6	pleckstrin homology domain containing A6 [Source:HGNC Symbol;Acc:HGNC:17053]	0.709478
680	PABPC5	poly(A) binding protein cytoplasmic 5 [Source:HGNC Symbol;Acc:HGNC:13629]	0.709228
681	CENPJ	centromere protein J [Source:HGNC Symbol;Acc:HGNC:17272]	0.709226
682	DYNLT3	dynein light chain Tctex-type 3 [Source:HGNC Symbol;Acc:HGNC:11694]	0.709103
683	SLC43A3	solute carrier family 43 member 3 [Source:HGNC Symbol;Acc:HGNC:17466]	0.708622
684	DPH2	diphthamide biosynthesis 2 [Source:HGNC Symbol;Acc:HGNC:3004]	0.708617
685	ANO4	anoctamin 4 [Source:HGNC Symbol;Acc:HGNC:23837]	0.708466
686	HDAC9	histone deacetylase 9 [Source:HGNC Symbol;Acc:HGNC:14065]	0.708325
687	ZNF490	zinc finger protein 490 [Source:HGNC Symbol;Acc:HGNC:23705]	0.708253
688	RIT2	Ras like without CAAX 2 [Source:HGNC Symbol;Acc:HGNC:10017]	0.70806
689	NUDT3	nudix hydrolase 3 [Source:HGNC Symbol;Acc:HGNC:8050]	0.70749
690	GABRA3	gamma-aminobutyric acid type A receptor subunit alpha3 [Source:HGNC Symbol;Acc:HGNC:4077]	0.70733
691	FIBP	FGF1 intracellular binding protein [Source:HGNC Symbol;Acc:HGNC:3705]	0.707309
692	SUSD4	sushi domain containing 4 [Source:HGNC Symbol;Acc:HGNC:25470]	0.706933
693	DDN	dendrin [Source:HGNC Symbol;Acc:HGNC:24458]	0.706734
694	JAKMIP2	janus kinase and microtubule interacting protein 2 [Source:HGNC Symbol;Acc:HGNC:29067]	0.706524
695	SLC25A15	solute carrier family 25 member 15 [Source:HGNC Symbol;Acc:HGNC:10985]	0.706445
696	GRIN2B	glutamate ionotropic receptor NMDA type subunit 2B [Source:HGNC Symbol;Acc:HGNC:4586]	0.705994
697	ZNF814	zinc finger protein 814 [Source:HGNC Symbol;Acc:HGNC:33258]	0.705224
698	GDPD1	glycerophosphodiester phosphodiesterase domain containing 1 [Source:HGNC Symbol;Acc:HGNC:20883]	0.704513
699	ZFP62	ZFP62 zinc finger protein [Source:HGNC Symbol;Acc:HGNC:23241]	0.704367
700	RIMS3	regulating synaptic membrane exocytosis 3 [Source:HGNC Symbol;Acc:HGNC:21292]	0.704079
701	XKR4	XK related 4 [Source:HGNC Symbol;Acc:HGNC:29394]	0.703492
702	UCHL1	ubiquitin C-terminal hydrolase L1 [Source:HGNC Symbol;Acc:HGNC:12513]	0.70321
703	ZNF236	zinc finger protein 236 [Source:HGNC Symbol;Acc:HGNC:13028]	0.703076
704	SERPINE2	serpin family E member 2 [Source:HGNC Symbol;Acc:HGNC:8951]	0.702768
705	UBA2	ubiquitin like modifier activating enzyme 2 [Source:HGNC Symbol;Acc:HGNC:30661]	0.702689
706	COA6	cytochrome c oxidase assembly factor 6 [Source:HGNC Symbol;Acc:HGNC:18025]	0.702038
707	MFSD9	major facilitator superfamily domain containing 9 [Source:HGNC Symbol;Acc:HGNC:28158]	0.701711
708	FIS1	fission, mitochondrial 1 [Source:HGNC Symbol;Acc:HGNC:21689]	0.701377
709	RAB3A	RAB3A, member RAS oncogene family [Source:HGNC Symbol;Acc:HGNC:9777]	0.701193
710	PAK6	p21 (RAC1) activated kinase 6 [Source:HGNC Symbol;Acc:HGNC:16061]	0.700947
711	ZXDB	zinc finger X-linked duplicated B [Source:HGNC Symbol;Acc:HGNC:13199]	0.70058
712	ZMYND8	zinc finger MYND-type containing 8 [Source:HGNC Symbol;Acc:HGNC:9397]	0.699986
713	DDT	D-dopachrome tautomerase [Source:HGNC Symbol;Acc:HGNC:2732]	0.69948
714	RPLP2P1	ribosomal protein lateral stalk subunit P2 pseudogene 1 [Source:HGNC Symbol;Acc:HGNC:18724]	0.699317
715	DDX49	DEAD-box helicase 49 [Source:HGNC Symbol;Acc:HGNC:18684]	0.699186
716	PFDN6	prefoldin subunit 6 [Source:HGNC Symbol;Acc:HGNC:4926]	0.699175
717	ZNF672	zinc finger protein 672 [Source:HGNC Symbol;Acc:HGNC:26179]	0.698868
718	RBBP5	RB binding protein 5, histone lysine methyltransferase complex subunit [Source:HGNC Symbol;Acc:HGNC:9888]	0.698292
719	FBXO28	F-box protein 28 [Source:HGNC Symbol;Acc:HGNC:29046]	0.698059
720	CLASP1	cytoplasmic linker associated protein 1 [Source:HGNC Symbol;Acc:HGNC:17088]	0.697543
721	FAM117B	family with sequence similarity 117 member B [Source:HGNC Symbol;Acc:HGNC:14440]	0.697438
722	CPT1C	carnitine palmitoyltransferase 1C [Source:HGNC Symbol;Acc:HGNC:18540]	0.697299
723	CDH12	cadherin 12 [Source:HGNC Symbol;Acc:HGNC:1751]	0.696865
724	ST20	suppressor of tumorigenicity 20 [Source:HGNC Symbol;Acc:HGNC:33520]	0.696687
725	TRMT10C	tRNA methyltransferase 10C, mitochondrial RNase P subunit [Source:HGNC Symbol;Acc:HGNC:26022]	0.696618
726	BOLA2	bolA family member 2 [Source:HGNC Symbol;Acc:HGNC:29488]	0.69488
727	OR2L13	olfactory receptor family 2 subfamily L member 13 [Source:HGNC Symbol;Acc:HGNC:19578]	0.69465
728	WASIR1	WASH and IL9R antisense RNA 1 [Source:HGNC Symbol;Acc:HGNC:38513]	0.694234
729	KIF5A	kinesin family member 5A [Source:HGNC Symbol;Acc:HGNC:6323]	0.693833
730	PIK3CD-AS1	PIK3CD antisense RNA 1 [Source:HGNC Symbol;Acc:HGNC:32346]	0.693679
731	SUCLA2-AS1	SUCLA2 antisense RNA 1 [Source:HGNC Symbol;Acc:HGNC:39965]	0.692896
732	DACT3	dishevelled binding antagonist of beta catenin 3 [Source:HGNC Symbol;Acc:HGNC:30745]	0.69264
733	DOC2A	double C2 domain alpha [Source:HGNC Symbol;Acc:HGNC:2985]	0.692155
734	SYNDIG1L	synapse differentiation inducing 1 like [Source:HGNC Symbol;Acc:HGNC:32388]	0.691693
735	POLR1D	RNA polymerase I and III subunit D [Source:HGNC Symbol;Acc:HGNC:20422]	0.691614
736	UTP23	UTP23 small subunit processome component [Source:HGNC Symbol;Acc:HGNC:28224]	0.691173
737	PDZRN3	PDZ domain containing ring finger 3 [Source:HGNC Symbol;Acc:HGNC:17704]	0.691149
738	CAPZA3	capping actin protein of muscle Z-line subunit alpha 3 [Source:HGNC Symbol;Acc:HGNC:24205]	0.69107
739	MLLT11	MLLT11 transcription factor 7 cofactor [Source:HGNC Symbol;Acc:HGNC:16997]	0.690995
740	B3GALT2	beta-1,3-galactosyltransferase 2 [Source:HGNC Symbol;Acc:HGNC:917]	0.690857
741	PLCB4	phospholipase C beta 4 [Source:HGNC Symbol;Acc:HGNC:9059]	0.690071
742	ABLIM2	actin binding LIM protein family member 2 [Source:HGNC Symbol;Acc:HGNC:19195]	0.690022
743	MICU3	mitochondrial calcium uptake family member 3 [Source:HGNC Symbol;Acc:HGNC:27820]	0.689405
744	CNOT8	CCR4-NOT transcription complex subunit 8 [Source:HGNC Symbol;Acc:HGNC:9207]	0.689297
745	STMN2	stathmin 2 [Source:HGNC Symbol;Acc:HGNC:10577]	0.688808
746	NDRG3	NDRG family member 3 [Source:HGNC Symbol;Acc:HGNC:14462]	0.688506
747	MGAT3	beta-1,4-mannosyl-glycoprotein 4-beta-N-acetylglucosaminyltransferase [Source:HGNC Symbol;Acc:HGNC:7046]	0.687736
748	E2F3	E2F transcription factor 3 [Source:HGNC Symbol;Acc:HGNC:3115]	0.687598
749	SLC25A46	solute carrier family 25 member 46 [Source:HGNC Symbol;Acc:HGNC:25198]	0.687258
750	SUPT16H	SPT16 homolog, facilitates chromatin remodeling subunit [Source:HGNC Symbol;Acc:HGNC:11465]	0.687239
751	IPO9	importin 9 [Source:HGNC Symbol;Acc:HGNC:19425]	0.686838
752	GRIP2	glutamate receptor interacting protein 2 [Source:HGNC Symbol;Acc:HGNC:23841]	0.686597
753	ZNF669	zinc finger protein 669 [Source:HGNC Symbol;Acc:HGNC:25736]	0.686276
754	PIGZ	phosphatidylinositol glycan anchor biosynthesis class Z [Source:HGNC Symbol;Acc:HGNC:30596]	0.686177
755	WNT6	Wnt family member 6 [Source:HGNC Symbol;Acc:HGNC:12785]	0.686022
756	SLC39A6	solute carrier family 39 member 6 [Source:HGNC Symbol;Acc:HGNC:18607]	0.685907
757	HCN1	hyperpolarization activated cyclic nucleotide gated potassium channel 1 [Source:HGNC Symbol;Acc:HGNC:4845]	0.68568
758	EXOSC6	exosome component 6 [Source:HGNC Symbol;Acc:HGNC:19055]	0.685215
759	ENSG00000267260	novel transcript	0.684868
760	GYPE	glycophorin E (MNS blood group) [Source:HGNC Symbol;Acc:HGNC:4705]	0.684695
761	ZNF513	zinc finger protein 513 [Source:HGNC Symbol;Acc:HGNC:26498]	0.6845
762	MARCHF4	membrane associated ring-CH-type finger 4 [Source:HGNC Symbol;Acc:HGNC:29269]	0.681818
763	NFX1	nuclear transcription factor, X-box binding 1 [Source:HGNC Symbol;Acc:HGNC:7803]	0.681369
764	PKIA	cAMP-dependent protein kinase inhibitor alpha [Source:HGNC Symbol;Acc:HGNC:9017]	0.68038
765	YWHAB	tyrosine 3-monooxygenase/tryptophan 5-monooxygenase activation protein beta [Source:HGNC Symbol;Acc:HGNC:12849]	0.67938
766	HUWE1	HECT, UBA and WWE domain containing E3 ubiquitin protein ligase 1 [Source:HGNC Symbol;Acc:HGNC:30892]	0.679087
767	RFK	riboflavin kinase [Source:HGNC Symbol;Acc:HGNC:30324]	0.67867
768	METTL2B	methyltransferase 2B, methylcytidine [Source:HGNC Symbol;Acc:HGNC:18272]	0.678579
769	SETD6	SET domain containing 6, protein lysine methyltransferase [Source:HGNC Symbol;Acc:HGNC:26116]	0.677838
770	BEX1	brain expressed X-linked 1 [Source:HGNC Symbol;Acc:HGNC:1036]	0.676784
771	LRRC7	leucine rich repeat containing 7 [Source:HGNC Symbol;Acc:HGNC:18531]	0.675859
772	UST	uronyl 2-sulfotransferase [Source:HGNC Symbol;Acc:HGNC:17223]	0.675786
773	SOCS5	suppressor of cytokine signaling 5 [Source:HGNC Symbol;Acc:HGNC:16852]	0.675775
774	NGDN	neuroguidin [Source:HGNC Symbol;Acc:HGNC:20271]	0.675458
775	VPS41	VPS41 subunit of HOPS complex [Source:HGNC Symbol;Acc:HGNC:12713]	0.674889
776	BAALC	BAALC binder of MAP3K1 and KLF4 [Source:HGNC Symbol;Acc:HGNC:14333]	0.674739
777	REEP1	receptor accessory protein 1 [Source:HGNC Symbol;Acc:HGNC:25786]	0.673921
778	ZNF121	zinc finger protein 121 [Source:HGNC Symbol;Acc:HGNC:12904]	0.67364
779	LCLAT1	lysocardiolipin acyltransferase 1 [Source:HGNC Symbol;Acc:HGNC:26756]	0.673299
780	BMP8B	bone morphogenetic protein 8b [Source:HGNC Symbol;Acc:HGNC:1075]	0.67306
781	EIF3H	eukaryotic translation initiation factor 3 subunit H [Source:HGNC Symbol;Acc:HGNC:3273]	0.672746
782	ZNF571-AS1	ZNF571 antisense RNA 1 [Source:HGNC Symbol;Acc:HGNC:44324]	0.671968
783	CILK1	ciliogenesis associated kinase 1 [Source:HGNC Symbol;Acc:HGNC:21219]	0.671608
784	NXPE3	neurexophilin and PC-esterase domain family member 3 [Source:HGNC Symbol;Acc:HGNC:28238]	0.670861
785	NPTXR	neuronal pentraxin receptor [Source:HGNC Symbol;Acc:HGNC:7954]	0.670576
786	POGLUT1	protein O-glucosyltransferase 1 [Source:HGNC Symbol;Acc:HGNC:22954]	0.670368
787	SMUG1	single-strand-selective monofunctional uracil-DNA glycosylase 1 [Source:HGNC Symbol;Acc:HGNC:17148]	0.670361
788	SNX27	sorting nexin 27 [Source:HGNC Symbol;Acc:HGNC:20073]	0.669876
789	NT5DC3	5'-nucleotidase domain containing 3 [Source:HGNC Symbol;Acc:HGNC:30826]	0.669871
790	PRKACB	protein kinase cAMP-activated catalytic subunit beta [Source:HGNC Symbol;Acc:HGNC:9381]	0.669856
791	TMEM161B-DT	TMEM161B divergent transcript [Source:HGNC Symbol;Acc:HGNC:43839]	0.669505
792	STXBP1	syntaxin binding protein 1 [Source:HGNC Symbol;Acc:HGNC:11444]	0.669303
793	MDM4	MDM4 regulator of p53 [Source:HGNC Symbol;Acc:HGNC:6974]	0.669253
794	MDH2	malate dehydrogenase 2 [Source:HGNC Symbol;Acc:HGNC:6971]	0.668375
795	HPDL	4-hydroxyphenylpyruvate dioxygenase like [Source:HGNC Symbol;Acc:HGNC:28242]	0.667907
796	MKRN1	makorin ring finger protein 1 [Source:HGNC Symbol;Acc:HGNC:7112]	0.666841
797	RGS7BP	regulator of G protein signaling 7 binding protein [Source:HGNC Symbol;Acc:HGNC:23271]	0.666754
798	PRPF18	pre-mRNA processing factor 18 [Source:HGNC Symbol;Acc:HGNC:17351]	0.666733
799	ZFP14	ZFP14 zinc finger protein [Source:HGNC Symbol;Acc:HGNC:29312]	0.666634
800	WNT3	Wnt family member 3 [Source:HGNC Symbol;Acc:HGNC:12782]	0.6666
801	AFAP1L2	actin filament associated protein 1 like 2 [Source:HGNC Symbol;Acc:HGNC:25901]	0.666148
802	ARFIP2	ADP ribosylation factor interacting protein 2 [Source:HGNC Symbol;Acc:HGNC:17160]	0.665453
803	PEG10	paternally expressed 10 [Source:HGNC Symbol;Acc:HGNC:14005]	0.665443
804	OBSCN	obscurin, cytoskeletal calmodulin and titin-interacting RhoGEF [Source:HGNC Symbol;Acc:HGNC:15719]	0.664997
805	ZNF736	zinc finger protein 736 [Source:HGNC Symbol;Acc:HGNC:32467]	0.664758
806	ZNF629	zinc finger protein 629 [Source:HGNC Symbol;Acc:HGNC:29008]	0.664517
807	NCR3LG1	natural killer cell cytotoxicity receptor 3 ligand 1 [Source:HGNC Symbol;Acc:HGNC:42400]	0.664497
808	DEGS1	delta 4-desaturase, sphingolipid 1 [Source:HGNC Symbol;Acc:HGNC:13709]	0.664195
809	DPM2	dolichyl-phosphate mannosyltransferase subunit 2, regulatory [Source:HGNC Symbol;Acc:HGNC:3006]	0.663593
810	FRY	FRY microtubule binding protein [Source:HGNC Symbol;Acc:HGNC:20367]	0.663573
811	CCT5	chaperonin containing TCP1 subunit 5 [Source:HGNC Symbol;Acc:HGNC:1618]	0.663449
812	TAF2	TATA-box binding protein associated factor 2 [Source:HGNC Symbol;Acc:HGNC:11536]	0.663162
813	ZNF696	zinc finger protein 696 [Source:HGNC Symbol;Acc:HGNC:25872]	0.662362
814	OPA1	OPA1 mitochondrial dynamin like GTPase [Source:HGNC Symbol;Acc:HGNC:8140]	0.661706
815	ELOC	elongin C [Source:HGNC Symbol;Acc:HGNC:11617]	0.661289
816	TGFBRAP1	transforming growth factor beta receptor associated protein 1 [Source:HGNC Symbol;Acc:HGNC:16836]	0.661127
817	VCPIP1	valosin containing protein interacting protein 1 [Source:HGNC Symbol;Acc:HGNC:30897]	0.660659
818	FBXO25	F-box protein 25 [Source:HGNC Symbol;Acc:HGNC:13596]	0.66044
819	JAZF1	JAZF zinc finger 1 [Source:HGNC Symbol;Acc:HGNC:28917]	0.65981
820	PAFAH1B1	platelet activating factor acetylhydrolase 1b regulatory subunit 1 [Source:HGNC Symbol;Acc:HGNC:8574]	0.659171
821	HNRNPU	heterogeneous nuclear ribonucleoprotein U [Source:HGNC Symbol;Acc:HGNC:5048]	0.658341
822	IGSF11	immunoglobulin superfamily member 11 [Source:HGNC Symbol;Acc:HGNC:16669]	0.658186
823	BPNT1	3'(2'), 5'-bisphosphate nucleotidase 1 [Source:HGNC Symbol;Acc:HGNC:1096]	0.657598
824	CENPV	centromere protein V [Source:HGNC Symbol;Acc:HGNC:29920]	0.657544
825	MMAB	metabolism of cobalamin associated B [Source:HGNC Symbol;Acc:HGNC:19331]	0.657476
826	ERCC6L2-AS1	ERCC6L2 antisense RNA 1 [Source:HGNC Symbol;Acc:HGNC:27858]	0.657234
827	UTP14C	UTP14C small subunit processome component [Source:HGNC Symbol;Acc:HGNC:20321]	0.656715
828	DNM3	dynamin 3 [Source:HGNC Symbol;Acc:HGNC:29125]	0.656677
829	PSMB7	proteasome 20S subunit beta 7 [Source:HGNC Symbol;Acc:HGNC:9544]	0.656426
830	DYRK2	dual specificity tyrosine phosphorylation regulated kinase 2 [Source:HGNC Symbol;Acc:HGNC:3093]	0.656411
831	LEMD3	LEM domain containing 3 [Source:HGNC Symbol;Acc:HGNC:28887]	0.655841
832	TOR1B	torsin family 1 member B [Source:HGNC Symbol;Acc:HGNC:11995]	0.655292
833	CAMK2N2	calcium/calmodulin dependent protein kinase II inhibitor 2 [Source:HGNC Symbol;Acc:HGNC:24197]	0.655193
834	NHP2P2	NHP2 ribonucleoprotein pseudogene 2 [Source:HGNC Symbol;Acc:HGNC:22797]	0.654694
835	DDX25	DEAD-box helicase 25 [Source:HGNC Symbol;Acc:HGNC:18698]	0.654649
836	EHD3	EH domain containing 3 [Source:HGNC Symbol;Acc:HGNC:3244]	0.653603
837	CEROX1	cytoplasmic endogenous regulator of oxidative phosphorylation 1 [Source:HGNC Symbol;Acc:HGNC:53928]	0.653233
838	TSR1	TSR1 ribosome maturation factor [Source:HGNC Symbol;Acc:HGNC:25542]	0.652939
839	HMG20A	high mobility group 20A [Source:HGNC Symbol;Acc:HGNC:5001]	0.652449
840	UBAC1	UBA domain containing 1 [Source:HGNC Symbol;Acc:HGNC:30221]	0.652142
841	GUCY1A1	guanylate cyclase 1 soluble subunit alpha 1 [Source:HGNC Symbol;Acc:HGNC:4685]	0.651831
842	KSR2	kinase suppressor of ras 2 [Source:HGNC Symbol;Acc:HGNC:18610]	0.651571
843	B3GNT7	UDP-GlcNAc:betaGal beta-1,3-N-acetylglucosaminyltransferase 7 [Source:HGNC Symbol;Acc:HGNC:18811]	0.651334
844	SCARNA15	small Cajal body-specific RNA 15 [Source:HGNC Symbol;Acc:HGNC:32572]	0.651285
845	EXD2	exonuclease 3'-5' domain containing 2 [Source:HGNC Symbol;Acc:HGNC:20217]	0.6511
846	MTMR4	myotubularin related protein 4 [Source:HGNC Symbol;Acc:HGNC:7452]	0.650972
847	ZNF229	zinc finger protein 229 [Source:HGNC Symbol;Acc:HGNC:13022]	0.650947
848	RORB	RAR related orphan receptor B [Source:HGNC Symbol;Acc:HGNC:10259]	0.650802
849	NLGN3	neuroligin 3 [Source:HGNC Symbol;Acc:HGNC:14289]	0.650636
850	FAM76B	family with sequence similarity 76 member B [Source:HGNC Symbol;Acc:HGNC:28492]	0.650539
851	NUFIP1	nuclear FMR1 interacting protein 1 [Source:HGNC Symbol;Acc:HGNC:8057]	0.650202
852	MIR7-3HG	MIR7-3 host gene [Source:HGNC Symbol;Acc:HGNC:30049]	0.65015
853	LSM11	LSM11, U7 small nuclear RNA associated [Source:HGNC Symbol;Acc:HGNC:30860]	0.649771
854	DCAF13	DDB1 and CUL4 associated factor 13 [Source:HGNC Symbol;Acc:HGNC:24535]	0.649262
855	HDGFL3	HDGF like 3 [Source:HGNC Symbol;Acc:HGNC:24937]	0.64911
856	SLC27A2	solute carrier family 27 member 2 [Source:HGNC Symbol;Acc:HGNC:10996]	0.648165
857	LYRM7	LYR motif containing 7 [Source:HGNC Symbol;Acc:HGNC:28072]	0.64815
858	ATOH8	atonal bHLH transcription factor 8 [Source:HGNC Symbol;Acc:HGNC:24126]	0.648021
859	EXTL2	exostosin like glycosyltransferase 2 [Source:HGNC Symbol;Acc:HGNC:3516]	0.648
860	SP2-AS1	SP2 antisense RNA 1 [Source:HGNC Symbol;Acc:HGNC:51341]	0.647563
861	FAM221A	family with sequence similarity 221 member A [Source:HGNC Symbol;Acc:HGNC:27977]	0.647321
862	NIPA1	NIPA magnesium transporter 1 [Source:HGNC Symbol;Acc:HGNC:17043]	0.646419
863	ATXN10	ataxin 10 [Source:HGNC Symbol;Acc:HGNC:10549]	0.645432
864	TAF10	TATA-box binding protein associated factor 10 [Source:HGNC Symbol;Acc:HGNC:11543]	0.645043
865	ZNF227	zinc finger protein 227 [Source:HGNC Symbol;Acc:HGNC:13020]	0.644266
866	GGT7	gamma-glutamyltransferase 7 [Source:HGNC Symbol;Acc:HGNC:4259]	0.643376
867	BOLA1	bolA family member 1 [Source:HGNC Symbol;Acc:HGNC:24263]	0.643269
868	RTN1	reticulon 1 [Source:HGNC Symbol;Acc:HGNC:10467]	0.643143
869	PSD3	pleckstrin and Sec7 domain containing 3 [Source:HGNC Symbol;Acc:HGNC:19093]	0.642925
870	XPR1	xenotropic and polytropic retrovirus receptor 1 [Source:HGNC Symbol;Acc:HGNC:12827]	0.642868
871	ZNF26	zinc finger protein 26 [Source:HGNC Symbol;Acc:HGNC:13053]	0.642772
872	MAD2L1BP	MAD2L1 binding protein [Source:HGNC Symbol;Acc:HGNC:21059]	0.642632
873	CYRIB	CYFIP related Rac1 interactor B [Source:HGNC Symbol;Acc:HGNC:25216]	0.642144
874	FAM50B	family with sequence similarity 50 member B [Source:HGNC Symbol;Acc:HGNC:18789]	0.642133
875	XKR6	XK related 6 [Source:HGNC Symbol;Acc:HGNC:27806]	0.642114
876	TTC9C	tetratricopeptide repeat domain 9C [Source:HGNC Symbol;Acc:HGNC:28432]	0.641924
877	LINC01238	long intergenic non-protein coding RNA 1238 [Source:HGNC Symbol;Acc:HGNC:49795]	0.641743
878	APH1A	aph-1 homolog A, gamma-secretase subunit [Source:HGNC Symbol;Acc:HGNC:29509]	0.641703
879	SRCIN1	SRC kinase signaling inhibitor 1 [Source:HGNC Symbol;Acc:HGNC:29506]	0.64168
880	MTPN	myotrophin [Source:HGNC Symbol;Acc:HGNC:15667]	0.641245
881	WDR83	WD repeat domain 83 [Source:HGNC Symbol;Acc:HGNC:32672]	0.641138
882	DBIL5P	diazepam binding inhibitor-like 5, pseudogene [Source:HGNC Symbol;Acc:HGNC:38519]	0.641091
883	RNF187	ring finger protein 187 [Source:HGNC Symbol;Acc:HGNC:27146]	0.640707
884	NUDCD1	NudC domain containing 1 [Source:HGNC Symbol;Acc:HGNC:24306]	0.640413
885	KCNK15-AS1	KCNK15 and WISP2 antisense RNA 1 [Source:HGNC Symbol;Acc:HGNC:49901]	0.640118
886	LNX1	ligand of numb-protein X 1 [Source:HGNC Symbol;Acc:HGNC:6657]	0.640022
887	ZNF202	zinc finger protein 202 [Source:HGNC Symbol;Acc:HGNC:12994]	0.639996
888	ZBED10P	zinc finger BED-type containing 10, pseudogene [Source:HGNC Symbol;Acc:HGNC:21720]	0.639795
889	C9orf85	chromosome 9 open reading frame 85 [Source:HGNC Symbol;Acc:HGNC:28784]	0.639576
890	EIF2A	eukaryotic translation initiation factor 2A [Source:HGNC Symbol;Acc:HGNC:3254]	0.639335
891	TRIQK	triple QxxK/R motif containing [Source:HGNC Symbol;Acc:HGNC:27828]	0.639227
892	TSC22D1	TSC22 domain family member 1 [Source:HGNC Symbol;Acc:HGNC:16826]	0.638423
893	LINC02731	long intergenic non-protein coding RNA 2731 [Source:HGNC Symbol;Acc:HGNC:54248]	0.638352
894	KBTBD11	kelch repeat and BTB domain containing 11 [Source:HGNC Symbol;Acc:HGNC:29104]	0.638258
895	WDR17	WD repeat domain 17 [Source:HGNC Symbol;Acc:HGNC:16661]	0.638203
896	SDCBP2	syndecan binding protein 2 [Source:HGNC Symbol;Acc:HGNC:15756]	0.6382
897	ARMCX5-GPRASP2	ARMCX5-GPRASP2 readthrough [Source:HGNC Symbol;Acc:HGNC:42000]	0.637977
898	PYCARD-AS1	PYCARD antisense RNA 1 [Source:HGNC Symbol;Acc:HGNC:45036]	0.637707
899	RPRD2	regulation of nuclear pre-mRNA domain containing 2 [Source:HGNC Symbol;Acc:HGNC:29039]	0.637052
900	TPTE2P6	transmembrane phosphoinositide 3-phosphatase and tensin homolog 2 pseudogene 6 [Source:HGNC Symbol;Acc:HGNC:42644]	0.636556
901	THEM4	thioesterase superfamily member 4 [Source:HGNC Symbol;Acc:HGNC:17947]	0.636274
902	CACNA1B	calcium voltage-gated channel subunit alpha1 B [Source:HGNC Symbol;Acc:HGNC:1389]	0.635882
903	MAGI2	membrane associated guanylate kinase, WW and PDZ domain containing 2 [Source:HGNC Symbol;Acc:HGNC:18957]	0.635467
904	MAP3K20-AS1	MAP3K20 antisense RNA 1 [Source:HGNC Symbol;Acc:HGNC:27935]	0.635371
905	RIMS2	regulating synaptic membrane exocytosis 2 [Source:HGNC Symbol;Acc:HGNC:17283]	0.635192
906	MIA3	MIA SH3 domain ER export factor 3 [Source:HGNC Symbol;Acc:HGNC:24008]	0.634291
907	PSMC4	proteasome 26S subunit, ATPase 4 [Source:HGNC Symbol;Acc:HGNC:9551]	0.634044
908	SRRM4	serine/arginine repetitive matrix 4 [Source:HGNC Symbol;Acc:HGNC:29389]	0.633948
909	ZNF596	zinc finger protein 596 [Source:HGNC Symbol;Acc:HGNC:27268]	0.633486
910	PPA1	inorganic pyrophosphatase 1 [Source:HGNC Symbol;Acc:HGNC:9226]	0.633204
911	WDR12	WD repeat domain 12 [Source:HGNC Symbol;Acc:HGNC:14098]	0.632593
912	NDFIP2	Nedd4 family interacting protein 2 [Source:HGNC Symbol;Acc:HGNC:18537]	0.632375
913	RAB11FIP4	RAB11 family interacting protein 4 [Source:HGNC Symbol;Acc:HGNC:30267]	0.632349
914	RNF112	ring finger protein 112 [Source:HGNC Symbol;Acc:HGNC:12968]	0.632255
915	ELOF1	elongation factor 1 [Source:HGNC Symbol;Acc:HGNC:28691]	0.632018
916	ABCA17P	ATP binding cassette subfamily A member 17, pseudogene [Source:HGNC Symbol;Acc:HGNC:32972]	0.631498
917	CALN1	calneuron 1 [Source:HGNC Symbol;Acc:HGNC:13248]	0.631359
918	BMP10	bone morphogenetic protein 10 [Source:HGNC Symbol;Acc:HGNC:20869]	0.631154
919	DCAF4	DDB1 and CUL4 associated factor 4 [Source:HGNC Symbol;Acc:HGNC:20229]	0.629782
920	SYN2	synapsin II [Source:HGNC Symbol;Acc:HGNC:11495]	0.629505
921	EPB41L1	erythrocyte membrane protein band 4.1 like 1 [Source:HGNC Symbol;Acc:HGNC:3378]	0.629154
922	YY1	YY1 transcription factor [Source:HGNC Symbol;Acc:HGNC:12856]	0.629107
923	LANCL3	LanC like family member 3 [Source:HGNC Symbol;Acc:HGNC:24767]	0.628289
924	GDNF	glial cell derived neurotrophic factor [Source:HGNC Symbol;Acc:HGNC:4232]	0.628249
925	NLGN4X	neuroligin 4 X-linked [Source:HGNC Symbol;Acc:HGNC:14287]	0.627742
926	HOXD9	homeobox D9 [Source:HGNC Symbol;Acc:HGNC:5140]	0.627598
927	PNMA2	PNMA family member 2 [Source:HGNC Symbol;Acc:HGNC:9159]	0.626997
928	MCPH1	microcephalin 1 [Source:HGNC Symbol;Acc:HGNC:6954]	0.626818
929	GON4L	gon-4 like [Source:HGNC Symbol;Acc:HGNC:25973]	0.626207
930	ZNF594	zinc finger protein 594 [Source:HGNC Symbol;Acc:HGNC:29392]	0.626087
931	NUDT11	nudix hydrolase 11 [Source:HGNC Symbol;Acc:HGNC:18011]	0.62598
932	SYN1	synapsin I [Source:HGNC Symbol;Acc:HGNC:11494]	0.625438
933	NHP2	NHP2 ribonucleoprotein [Source:HGNC Symbol;Acc:HGNC:14377]	0.625233
934	RGS11	regulator of G protein signaling 11 [Source:HGNC Symbol;Acc:HGNC:9993]	0.625019
935	ZNF223	zinc finger protein 223 [Source:HGNC Symbol;Acc:HGNC:13016]	0.624635
936	DPYSL2	dihydropyrimidinase like 2 [Source:HGNC Symbol;Acc:HGNC:3014]	0.623429
937	FAM218A	family with sequence similarity 218 member A [Source:HGNC Symbol;Acc:HGNC:26466]	0.623225
938	RAP2A	RAP2A, member of RAS oncogene family [Source:HGNC Symbol;Acc:HGNC:9861]	0.622997
939	CACNG4	calcium voltage-gated channel auxiliary subunit gamma 4 [Source:HGNC Symbol;Acc:HGNC:1408]	0.622244
940	POLR2K	RNA polymerase II, I and III subunit K [Source:HGNC Symbol;Acc:HGNC:9198]	0.621994
941	COA7	cytochrome c oxidase assembly factor 7 [Source:HGNC Symbol;Acc:HGNC:25716]	0.621819
942	LRRC8B	leucine rich repeat containing 8 VRAC subunit B [Source:HGNC Symbol;Acc:HGNC:30692]	0.621269
943	NAP1L2	nucleosome assembly protein 1 like 2 [Source:HGNC Symbol;Acc:HGNC:7638]	0.621228
944	CYP4Z1	cytochrome P450 family 4 subfamily Z member 1 [Source:HGNC Symbol;Acc:HGNC:20583]	0.621198
945	DCAF16	DDB1 and CUL4 associated factor 16 [Source:HGNC Symbol;Acc:HGNC:25987]	0.620948
946	PDAP1	PDGFA associated protein 1 [Source:HGNC Symbol;Acc:HGNC:14634]	0.619983
947	PHYHIPL	phytanoyl-CoA 2-hydroxylase interacting protein like [Source:HGNC Symbol;Acc:HGNC:29378]	0.619296
948	COX14	cytochrome c oxidase assembly factor COX14 [Source:HGNC Symbol;Acc:HGNC:28216]	0.618865
949	CRMP1	collapsin response mediator protein 1 [Source:HGNC Symbol;Acc:HGNC:2365]	0.618177
950	RIMS4	regulating synaptic membrane exocytosis 4 [Source:HGNC Symbol;Acc:HGNC:16183]	0.618009
951	TMEFF1	transmembrane protein with EGF like and two follistatin like domains 1 [Source:HGNC Symbol;Acc:HGNC:11866]	0.6175
952	TBC1D16	TBC1 domain family member 16 [Source:HGNC Symbol;Acc:HGNC:28356]	0.617254
953	UFC1	ubiquitin-fold modifier conjugating enzyme 1 [Source:HGNC Symbol;Acc:HGNC:26941]	0.617138
954	GABPB1-IT1	GABPB1 intronic transcript [Source:HGNC Symbol;Acc:HGNC:25469]	0.61697
955	TCAF1	TRPM8 channel associated factor 1 [Source:HGNC Symbol;Acc:HGNC:22201]	0.615501
956	HMX1	H6 family homeobox 1 [Source:HGNC Symbol;Acc:HGNC:5017]	0.614542
957	ASTN1	astrotactin 1 [Source:HGNC Symbol;Acc:HGNC:773]	0.613593
958	WASF1	WASP family member 1 [Source:HGNC Symbol;Acc:HGNC:12732]	0.613516
959	RNF113A	ring finger protein 113A [Source:HGNC Symbol;Acc:HGNC:12974]	0.61323
960	EIF3K	eukaryotic translation initiation factor 3 subunit K [Source:HGNC Symbol;Acc:HGNC:24656]	0.613201
961	CCT2	chaperonin containing TCP1 subunit 2 [Source:HGNC Symbol;Acc:HGNC:1615]	0.613047
962	POU6F1	POU class 6 homeobox 1 [Source:HGNC Symbol;Acc:HGNC:9224]	0.612977
963	JMJD6	jumonji domain containing 6, arginine demethylase and lysine hydroxylase [Source:HGNC Symbol;Acc:HGNC:19355]	0.612955
964	AGAP2	ArfGAP with GTPase domain, ankyrin repeat and PH domain 2 [Source:HGNC Symbol;Acc:HGNC:16921]	0.612168
965	CYCS	cytochrome c, somatic [Source:HGNC Symbol;Acc:HGNC:19986]	0.611793
966	VPS36	vacuolar protein sorting 36 homolog [Source:HGNC Symbol;Acc:HGNC:20312]	0.611675
967	HSPA12A	heat shock protein family A (Hsp70) member 12A [Source:HGNC Symbol;Acc:HGNC:19022]	0.611602
968	MPV17	mitochondrial inner membrane protein MPV17 [Source:HGNC Symbol;Acc:HGNC:7224]	0.611474
969	FXYD6	FXYD domain containing ion transport regulator 6 [Source:HGNC Symbol;Acc:HGNC:4030]	0.611324
970	NEDD8	NEDD8 ubiquitin like modifier [Source:HGNC Symbol;Acc:HGNC:7732]	0.611096
971	GTDC1	glycosyltransferase like domain containing 1 [Source:HGNC Symbol;Acc:HGNC:20887]	0.610622
972	NDUFB9	NADH:ubiquinone oxidoreductase subunit B9 [Source:HGNC Symbol;Acc:HGNC:7704]	0.610447
973	TMEFF2	transmembrane protein with EGF like and two follistatin like domains 2 [Source:HGNC Symbol;Acc:HGNC:11867]	0.609876
974	NIPSNAP1	nipsnap homolog 1 [Source:HGNC Symbol;Acc:HGNC:7827]	0.609874
975	LINC00574	long intergenic non-protein coding RNA 574 [Source:HGNC Symbol;Acc:HGNC:21598]	0.609545
976	ENSG00000280119	TEC	0.609296
977	RPL7L1	ribosomal protein L7 like 1 [Source:HGNC Symbol;Acc:HGNC:21370]	0.609231
978	LINC00605	long intergenic non-protein coding RNA 605 [Source:HGNC Symbol;Acc:HGNC:43928]	0.608843
979	INPP1	inositol polyphosphate-1-phosphatase [Source:HGNC Symbol;Acc:HGNC:6071]	0.608651
980	ASPHD2	aspartate beta-hydroxylase domain containing 2 [Source:HGNC Symbol;Acc:HGNC:30437]	0.608114
981	LEO1	LEO1 homolog, Paf1/RNA polymerase II complex component [Source:HGNC Symbol;Acc:HGNC:30401]	0.60726
982	ELMO1	engulfment and cell motility 1 [Source:HGNC Symbol;Acc:HGNC:16286]	0.606391
983	C9orf78	chromosome 9 open reading frame 78 [Source:HGNC Symbol;Acc:HGNC:24932]	0.606321
984	WDR37	WD repeat domain 37 [Source:HGNC Symbol;Acc:HGNC:31406]	0.606161
985	GPR158	G protein-coupled receptor 158 [Source:HGNC Symbol;Acc:HGNC:23689]	0.605752
986	JPX	JPX transcript, XIST activator [Source:HGNC Symbol;Acc:HGNC:37191]	0.605553
987	GNPAT	glyceronephosphate O-acyltransferase [Source:HGNC Symbol;Acc:HGNC:4416]	0.605414
988	RBPJ	recombination signal binding protein for immunoglobulin kappa J region [Source:HGNC Symbol;Acc:HGNC:5724]	0.605363
989	ENY2	ENY2 transcription and export complex 2 subunit [Source:HGNC Symbol;Acc:HGNC:24449]	0.604244
990	LUC7L3	LUC7 like 3 pre-mRNA splicing factor [Source:HGNC Symbol;Acc:HGNC:24309]	0.603649
991	MTMR6	myotubularin related protein 6 [Source:HGNC Symbol;Acc:HGNC:7453]	0.603362
992	AMN1	antagonist of mitotic exit network 1 homolog [Source:HGNC Symbol;Acc:HGNC:27281]	0.603306
993	FBXW11	F-box and WD repeat domain containing 11 [Source:HGNC Symbol;Acc:HGNC:13607]	0.603256
994	DMTN	dematin actin binding protein [Source:HGNC Symbol;Acc:HGNC:3382]	0.603074
995	APBA1	amyloid beta precursor protein binding family A member 1 [Source:HGNC Symbol;Acc:HGNC:578]	0.60264
996	ATP1B1	ATPase Na+/K+ transporting subunit beta 1 [Source:HGNC Symbol;Acc:HGNC:804]	0.602597
997	DNAJC6	DnaJ heat shock protein family (Hsp40) member C6 [Source:HGNC Symbol;Acc:HGNC:15469]	0.602497
998	CHRNB2	cholinergic receptor nicotinic beta 2 subunit [Source:HGNC Symbol;Acc:HGNC:1962]	0.602371
999	TVP23A	trans-golgi network vesicle protein 23 homolog A [Source:HGNC Symbol;Acc:HGNC:20398]	0.601654
1000	NIFK	nucleolar protein interacting with the FHA domain of MKI67 [Source:HGNC Symbol;Acc:HGNC:17838]	0.601205
1001	KIRREL3	kirre like nephrin family adhesion molecule 3 [Source:HGNC Symbol;Acc:HGNC:23204]	0.600966
1002	LINC01563	long intergenic non-protein coding RNA 1563 [Source:HGNC Symbol;Acc:HGNC:51343]	0.600882
1003	JPT1	Jupiter microtubule associated homolog 1 [Source:HGNC Symbol;Acc:HGNC:14569]	0.600689
1004	AZIN1	antizyme inhibitor 1 [Source:HGNC Symbol;Acc:HGNC:16432]	0.600316
1005	SH3D19	SH3 domain containing 19 [Source:HGNC Symbol;Acc:HGNC:30418]	0.600264
1006	PURG	purine rich element binding protein G [Source:HGNC Symbol;Acc:HGNC:17930]	0.600115
1007	DLK2	delta like non-canonical Notch ligand 2 [Source:HGNC Symbol;Acc:HGNC:21113]	0.599548
1008	HMGN4	high mobility group nucleosomal binding domain 4 [Source:HGNC Symbol;Acc:HGNC:4989]	0.599428
1009	MCRIP2	MAPK regulated corepressor interacting protein 2 [Source:HGNC Symbol;Acc:HGNC:14142]	0.599408
1010	PIH1D1	PIH1 domain containing 1 [Source:HGNC Symbol;Acc:HGNC:26075]	0.599236
1011	TAF13	TATA-box binding protein associated factor 13 [Source:HGNC Symbol;Acc:HGNC:11546]	0.599006
1012	TRUB2	TruB pseudouridine synthase family member 2 [Source:HGNC Symbol;Acc:HGNC:17170]	0.598574
1013	ZNF853	zinc finger protein 853 [Source:HGNC Symbol;Acc:HGNC:21767]	0.596998
1014	CXADR	CXADR Ig-like cell adhesion molecule [Source:HGNC Symbol;Acc:HGNC:2559]	0.596799
1015	SMARCAD1	SWI/SNF-related, matrix-associated actin-dependent regulator of chromatin, subfamily a, containing DEAD/H box 1 [Source:HGNC Symbol;Acc:HGNC:18398]	0.596446
1016	GRIA1	glutamate ionotropic receptor AMPA type subunit 1 [Source:HGNC Symbol;Acc:HGNC:4571]	0.596075
1017	ARMCX1	armadillo repeat containing X-linked 1 [Source:HGNC Symbol;Acc:HGNC:18073]	0.596006
1018	FBXO45	F-box protein 45 [Source:HGNC Symbol;Acc:HGNC:29148]	0.595784
1019	RPRD1A	regulation of nuclear pre-mRNA domain containing 1A [Source:HGNC Symbol;Acc:HGNC:25560]	0.595493
1020	GART	phosphoribosylglycinamide formyltransferase, phosphoribosylglycinamide synthetase, phosphoribosylaminoimidazole synthetase [Source:HGNC Symbol;Acc:HGNC:4163]	0.595379
1021	CYP2E1	cytochrome P450 family 2 subfamily E member 1 [Source:HGNC Symbol;Acc:HGNC:2631]	0.595022
1022	OMG	oligodendrocyte myelin glycoprotein [Source:HGNC Symbol;Acc:HGNC:8135]	0.594821
1023	ANKRD28	ankyrin repeat domain 28 [Source:HGNC Symbol;Acc:HGNC:29024]	0.59482
1024	ZNF790-AS1	ZNF790 antisense RNA 1 [Source:HGNC Symbol;Acc:HGNC:27617]	0.59478
1025	DUXAP8	double homeobox A pseudogene 8 [Source:HGNC Symbol;Acc:HGNC:32187]	0.594497
1026	PARP1	poly(ADP-ribose) polymerase 1 [Source:HGNC Symbol;Acc:HGNC:270]	0.594121
1027	STS	steroid sulfatase [Source:HGNC Symbol;Acc:HGNC:11425]	0.593617
1028	PIK3C2G	phosphatidylinositol-4-phosphate 3-kinase catalytic subunit type 2 gamma [Source:HGNC Symbol;Acc:HGNC:8973]	0.593577
1029	SLC25A12	solute carrier family 25 member 12 [Source:HGNC Symbol;Acc:HGNC:10982]	0.5934
1030	COQ10A	coenzyme Q10A [Source:HGNC Symbol;Acc:HGNC:26515]	0.593374
1031	UCK1	uridine-cytidine kinase 1 [Source:HGNC Symbol;Acc:HGNC:14859]	0.59328
1032	MTX2	metaxin 2 [Source:HGNC Symbol;Acc:HGNC:7506]	0.592891
1033	RAB27B	RAB27B, member RAS oncogene family [Source:HGNC Symbol;Acc:HGNC:9767]	0.591667
1034	SLITRK4	SLIT and NTRK like family member 4 [Source:HGNC Symbol;Acc:HGNC:23502]	0.591287
1035	NAA20	N-alpha-acetyltransferase 20, NatB catalytic subunit [Source:HGNC Symbol;Acc:HGNC:15908]	0.590067
1036	TBCEL	tubulin folding cofactor E like [Source:HGNC Symbol;Acc:HGNC:28115]	0.589998
1037	FOXG1	forkhead box G1 [Source:HGNC Symbol;Acc:HGNC:3811]	0.589659
1038	LINC02885	long intergenic non-protein coding RNA 2885 [Source:HGNC Symbol;Acc:HGNC:41188]	0.58916
1039	CARS1	cysteinyl-tRNA synthetase 1 [Source:HGNC Symbol;Acc:HGNC:1493]	0.58897
1040	TAPT1	transmembrane anterior posterior transformation 1 [Source:HGNC Symbol;Acc:HGNC:26887]	0.588709
1041	SMPD3	sphingomyelin phosphodiesterase 3 [Source:HGNC Symbol;Acc:HGNC:14240]	0.588706
1042	PDZRN3-AS1	PDZRN3 antisense RNA 1 [Source:HGNC Symbol;Acc:HGNC:40814]	0.588625
1043	BACE1-AS	BACE1 antisense RNA [Source:HGNC Symbol;Acc:HGNC:37125]	0.588542
1044	COX7A2P2	cytochrome c oxidase subunit 7A2 pseudogene 2 [Source:HGNC Symbol;Acc:HGNC:2290]	0.587958
1045	RASD2	RASD family member 2 [Source:HGNC Symbol;Acc:HGNC:18229]	0.587636
1046	TBC1D30	TBC1 domain family member 30 [Source:HGNC Symbol;Acc:HGNC:29164]	0.587389
1047	RARA-AS1	RARA antisense RNA 1 [Source:HGNC Symbol;Acc:HGNC:49577]	0.58717
1048	CDK9	cyclin dependent kinase 9 [Source:HGNC Symbol;Acc:HGNC:1780]	0.58706
1049	SLC30A10	solute carrier family 30 member 10 [Source:HGNC Symbol;Acc:HGNC:25355]	0.586986
1050	ATG12	autophagy related 12 [Source:HGNC Symbol;Acc:HGNC:588]	0.586693
1051	CHMP7	charged multivesicular body protein 7 [Source:HGNC Symbol;Acc:HGNC:28439]	0.586595
1052	MRPL12	mitochondrial ribosomal protein L12 [Source:HGNC Symbol;Acc:HGNC:10378]	0.586346
1053	TBX3	T-box transcription factor 3 [Source:HGNC Symbol;Acc:HGNC:11602]	0.586319
1054	SCN3A	sodium voltage-gated channel alpha subunit 3 [Source:HGNC Symbol;Acc:HGNC:10590]	0.586296
1055	ATP2B3	ATPase plasma membrane Ca2+ transporting 3 [Source:HGNC Symbol;Acc:HGNC:816]	0.58608
1056	LHFPL5	LHFPL tetraspan subfamily member 5 [Source:HGNC Symbol;Acc:HGNC:21253]	0.585844
1057	CHST11	carbohydrate sulfotransferase 11 [Source:HGNC Symbol;Acc:HGNC:17422]	0.585589
1058	HABP2	hyaluronan binding protein 2 [Source:HGNC Symbol;Acc:HGNC:4798]	0.585271
1059	ATE1	arginyltransferase 1 [Source:HGNC Symbol;Acc:HGNC:782]	0.585268
1060	JTB	jumping translocation breakpoint [Source:HGNC Symbol;Acc:HGNC:6201]	0.584806
1061	C2CD6	C2 calcium dependent domain containing 6 [Source:HGNC Symbol;Acc:HGNC:14438]	0.584752
1062	ZNF32	zinc finger protein 32 [Source:HGNC Symbol;Acc:HGNC:13095]	0.584424
1063	ZBTB26	zinc finger and BTB domain containing 26 [Source:HGNC Symbol;Acc:HGNC:23383]	0.584403
1064	RGR	retinal G protein coupled receptor [Source:HGNC Symbol;Acc:HGNC:9990]	0.584357
1065	ROBO1	roundabout guidance receptor 1 [Source:HGNC Symbol;Acc:HGNC:10249]	0.583885
1066	UBR1	ubiquitin protein ligase E3 component n-recognin 1 [Source:HGNC Symbol;Acc:HGNC:16808]	0.583834
1067	LARS1	leucyl-tRNA synthetase 1 [Source:HGNC Symbol;Acc:HGNC:6512]	0.583745
1068	GLRA2	glycine receptor alpha 2 [Source:HGNC Symbol;Acc:HGNC:4327]	0.582708
1069	THAP2	THAP domain containing 2 [Source:HGNC Symbol;Acc:HGNC:20854]	0.582352
1070	SLC35G2	solute carrier family 35 member G2 [Source:HGNC Symbol;Acc:HGNC:28480]	0.581821
1071	WAC-AS1	WAC antisense RNA 1 (head to head) [Source:HGNC Symbol;Acc:HGNC:27347]	0.581805
1072	PRKAB2	protein kinase AMP-activated non-catalytic subunit beta 2 [Source:HGNC Symbol;Acc:HGNC:9379]	0.581605
1073	TRAPPC4	trafficking protein particle complex subunit 4 [Source:HGNC Symbol;Acc:HGNC:19943]	0.581491
1074	MIOS	meiosis regulator for oocyte development [Source:HGNC Symbol;Acc:HGNC:21905]	0.581308
1075	ATP5PF	ATP synthase peripheral stalk subunit F6 [Source:HGNC Symbol;Acc:HGNC:847]	0.581273
1076	AARSD1	alanyl-tRNA synthetase domain containing 1 [Source:HGNC Symbol;Acc:HGNC:28417]	0.581082
1077	NACAD	NAC alpha domain containing [Source:HGNC Symbol;Acc:HGNC:22196]	0.580702
1078	SHANK1	SH3 and multiple ankyrin repeat domains 1 [Source:HGNC Symbol;Acc:HGNC:15474]	0.580611
1079	CCDC32	coiled-coil domain containing 32 [Source:HGNC Symbol;Acc:HGNC:28295]	0.58059
1080	PARG	poly(ADP-ribose) glycohydrolase [Source:HGNC Symbol;Acc:HGNC:8605]	0.580322
1081	TMEM223	transmembrane protein 223 [Source:HGNC Symbol;Acc:HGNC:28464]	0.580265
1082	UBXN1	UBX domain protein 1 [Source:HGNC Symbol;Acc:HGNC:18402]	0.580255
1083	PLG	plasminogen [Source:HGNC Symbol;Acc:HGNC:9071]	0.579846
1084	CDKL5	cyclin dependent kinase like 5 [Source:HGNC Symbol;Acc:HGNC:11411]	0.5797
1085	TCEAL3	transcription elongation factor A like 3 [Source:HGNC Symbol;Acc:HGNC:28247]	0.579685
1086	CREBBP	CREB binding protein [Source:HGNC Symbol;Acc:HGNC:2348]	0.579217
1087	KCNMA1	potassium calcium-activated channel subfamily M alpha 1 [Source:HGNC Symbol;Acc:HGNC:6284]	0.57871
1088	POLG-DT	POLG divergent transcript [Source:HGNC Symbol;Acc:HGNC:55363]	0.578593
1089	PRKAR1B	protein kinase cAMP-dependent type I regulatory subunit beta [Source:HGNC Symbol;Acc:HGNC:9390]	0.578418
1090	CTRL	chymotrypsin like [Source:HGNC Symbol;Acc:HGNC:2524]	0.578189
1091	ZNF429	zinc finger protein 429 [Source:HGNC Symbol;Acc:HGNC:20817]	0.577062
1092	ZNF142	zinc finger protein 142 [Source:HGNC Symbol;Acc:HGNC:12927]	0.577048
1093	RRP36	ribosomal RNA processing 36 [Source:HGNC Symbol;Acc:HGNC:21374]	0.576966
1094	ENAH	ENAH actin regulator [Source:HGNC Symbol;Acc:HGNC:18271]	0.576838
1095	RLIM	ring finger protein, LIM domain interacting [Source:HGNC Symbol;Acc:HGNC:13429]	0.576606
1096	PRDM15	PR/SET domain 15 [Source:HGNC Symbol;Acc:HGNC:13999]	0.576461
1097	ADAM21	ADAM metallopeptidase domain 21 [Source:HGNC Symbol;Acc:HGNC:200]	0.576453
1098	TFAP2A-AS1	TFAP2A antisense RNA 1 [Source:HGNC Symbol;Acc:HGNC:40579]	0.57576
1099	DCAF12L2	DDB1 and CUL4 associated factor 12 like 2 [Source:HGNC Symbol;Acc:HGNC:32950]	0.575574
1100	SLC35A1	solute carrier family 35 member A1 [Source:HGNC Symbol;Acc:HGNC:11021]	0.575533
1101	MRPL47	mitochondrial ribosomal protein L47 [Source:HGNC Symbol;Acc:HGNC:16652]	0.575437
1102	ZNF510	zinc finger protein 510 [Source:HGNC Symbol;Acc:HGNC:29161]	0.575249
1103	ENTR1	endosome associated trafficking regulator 1 [Source:HGNC Symbol;Acc:HGNC:10667]	0.575209
1104	C17orf58	chromosome 17 open reading frame 58 [Source:HGNC Symbol;Acc:HGNC:27568]	0.574692
1105	ACSL4	acyl-CoA synthetase long chain family member 4 [Source:HGNC Symbol;Acc:HGNC:3571]	0.574435
1106	SYT14	synaptotagmin 14 [Source:HGNC Symbol;Acc:HGNC:23143]	0.574348
1107	ENSG00000272668	novel transcript, antisense to VSIG8	0.574131
1108	FAM200A	family with sequence similarity 200 member A [Source:HGNC Symbol;Acc:HGNC:25401]	0.574084
1109	USP22	ubiquitin specific peptidase 22 [Source:HGNC Symbol;Acc:HGNC:12621]	0.573875
1110	SYNE3	spectrin repeat containing nuclear envelope family member 3 [Source:HGNC Symbol;Acc:HGNC:19861]	0.573454
1111	ZNF883	zinc finger protein 883 [Source:HGNC Symbol;Acc:HGNC:27271]	0.573371
1112	PRKAG2-AS1	PRKAG2 antisense RNA 1 [Source:HGNC Symbol;Acc:HGNC:40468]	0.573311
1113	ESRRA	estrogen related receptor alpha [Source:HGNC Symbol;Acc:HGNC:3471]	0.572509
1114	ZFP69	ZFP69 zinc finger protein [Source:HGNC Symbol;Acc:HGNC:24708]	0.57242
1115	TRIM32	tripartite motif containing 32 [Source:HGNC Symbol;Acc:HGNC:16380]	0.572239
1116	ALDH1B1	aldehyde dehydrogenase 1 family member B1 [Source:HGNC Symbol;Acc:HGNC:407]	0.571718
1117	MORC3	MORC family CW-type zinc finger 3 [Source:HGNC Symbol;Acc:HGNC:23572]	0.571439
1118	FBXO38	F-box protein 38 [Source:HGNC Symbol;Acc:HGNC:28844]	0.571287
1119	ARMCX5	armadillo repeat containing X-linked 5 [Source:HGNC Symbol;Acc:HGNC:25772]	0.570785
1120	TIMM13	translocase of inner mitochondrial membrane 13 [Source:HGNC Symbol;Acc:HGNC:11816]	0.570286
1121	HECTD4	HECT domain E3 ubiquitin protein ligase 4 [Source:HGNC Symbol;Acc:HGNC:26611]	0.570226
1122	GLCCI1	glucocorticoid induced 1 [Source:HGNC Symbol;Acc:HGNC:18713]	0.569856
1123	MYNN	myoneurin [Source:HGNC Symbol;Acc:HGNC:14955]	0.569698
1124	HPCAL4	hippocalcin like 4 [Source:HGNC Symbol;Acc:HGNC:18212]	0.568809
1125	COPS3	COP9 signalosome subunit 3 [Source:HGNC Symbol;Acc:HGNC:2239]	0.568547
1126	SCO1	synthesis of cytochrome C oxidase 1 [Source:HGNC Symbol;Acc:HGNC:10603]	0.568541
1127	NEXMIF	neurite extension and migration factor [Source:HGNC Symbol;Acc:HGNC:29433]	0.568259
1128	CLEC2L	C-type lectin domain family 2 member L [Source:HGNC Symbol;Acc:HGNC:21969]	0.567912
1129	ZCCHC14	zinc finger CCHC-type containing 14 [Source:HGNC Symbol;Acc:HGNC:24134]	0.567894
1130	FXR2	FMR1 autosomal homolog 2 [Source:HGNC Symbol;Acc:HGNC:4024]	0.567777
1131	CBX3	chromobox 3 [Source:HGNC Symbol;Acc:HGNC:1553]	0.567725
1132	EIF3I	eukaryotic translation initiation factor 3 subunit I [Source:HGNC Symbol;Acc:HGNC:3272]	0.56759
1133	NME1	NME/NM23 nucleoside diphosphate kinase 1 [Source:HGNC Symbol;Acc:HGNC:7849]	0.567478
1134	GLT1D1	glycosyltransferase 1 domain containing 1 [Source:HGNC Symbol;Acc:HGNC:26483]	0.567033
1135	LINC00315	long intergenic non-protein coding RNA 315 [Source:HGNC Symbol;Acc:HGNC:16621]	0.565946
1136	CDK5R2	cyclin dependent kinase 5 regulatory subunit 2 [Source:HGNC Symbol;Acc:HGNC:1776]	0.565792
1137	ADCK2	aarF domain containing kinase 2 [Source:HGNC Symbol;Acc:HGNC:19039]	0.565731
1138	TDRKH	tudor and KH domain containing [Source:HGNC Symbol;Acc:HGNC:11713]	0.564512
1139	ZBTB41	zinc finger and BTB domain containing 41 [Source:HGNC Symbol;Acc:HGNC:24819]	0.56443
1140	ZNF225-AS1	ZNF225 and ZNF224 antisense RNA 1 [Source:HGNC Symbol;Acc:HGNC:55916]	0.564207
1141	CELF4	CUGBP Elav-like family member 4 [Source:HGNC Symbol;Acc:HGNC:14015]	0.563901
1142	KRBA2	KRAB-A domain containing 2 [Source:HGNC Symbol;Acc:HGNC:26989]	0.563701
1143	MYRFL	myelin regulatory factor like [Source:HGNC Symbol;Acc:HGNC:26316]	0.562994
1144	ANKH	ANKH inorganic pyrophosphate transport regulator [Source:HGNC Symbol;Acc:HGNC:15492]	0.562248
1145	LGALS8	galectin 8 [Source:HGNC Symbol;Acc:HGNC:6569]	0.562237
1146	MMACHC	metabolism of cobalamin associated C [Source:HGNC Symbol;Acc:HGNC:24525]	0.561637
1147	TUSC3	tumor suppressor candidate 3 [Source:HGNC Symbol;Acc:HGNC:30242]	0.561123
1148	DUXAP10	double homeobox A pseudogene 10 [Source:NCBI gene (formerly Entrezgene);Acc:503639]	0.560759
1149	PPIP5K2	diphosphoinositol pentakisphosphate kinase 2 [Source:HGNC Symbol;Acc:HGNC:29035]	0.560697
1150	PPP3CC	protein phosphatase 3 catalytic subunit gamma [Source:HGNC Symbol;Acc:HGNC:9316]	0.560072
1151	NKRF	NFKB repressing factor [Source:HGNC Symbol;Acc:HGNC:19374]	0.560071
1152	MINDY3	MINDY lysine 48 deubiquitinase 3 [Source:HGNC Symbol;Acc:HGNC:23578]	0.558772
1153	C8orf44	chromosome 8 putative open reading frame 44 [Source:HGNC Symbol;Acc:HGNC:25646]	0.558655
1154	NRIP3	nuclear receptor interacting protein 3 [Source:HGNC Symbol;Acc:HGNC:1167]	0.558525
1155	HID1	HID1 domain containing [Source:HGNC Symbol;Acc:HGNC:15736]	0.557919
1156	C8orf33	chromosome 8 open reading frame 33 [Source:HGNC Symbol;Acc:HGNC:26104]	0.557876
1157	ZBTB44	zinc finger and BTB domain containing 44 [Source:HGNC Symbol;Acc:HGNC:25001]	0.557788
1158	KCNMB2	potassium calcium-activated channel subfamily M regulatory beta subunit 2 [Source:HGNC Symbol;Acc:HGNC:6286]	0.557768
1159	USP47	ubiquitin specific peptidase 47 [Source:HGNC Symbol;Acc:HGNC:20076]	0.557021
1160	LSM7	LSM7 homolog, U6 small nuclear RNA and mRNA degradation associated [Source:HGNC Symbol;Acc:HGNC:20470]	0.556813
1161	RCN2	reticulocalbin 2 [Source:HGNC Symbol;Acc:HGNC:9935]	0.556479
1162	ARL14EP	ADP ribosylation factor like GTPase 14 effector protein [Source:HGNC Symbol;Acc:HGNC:26798]	0.556019
1163	SPRTN	SprT-like N-terminal domain [Source:HGNC Symbol;Acc:HGNC:25356]	0.555928
1164	TMEM14A	transmembrane protein 14A [Source:HGNC Symbol;Acc:HGNC:21076]	0.555832
1165	FRS3	fibroblast growth factor receptor substrate 3 [Source:HGNC Symbol;Acc:HGNC:16970]	0.555831
1166	GDA	guanine deaminase [Source:HGNC Symbol;Acc:HGNC:4212]	0.555325
1167	TMEM169	transmembrane protein 169 [Source:HGNC Symbol;Acc:HGNC:25130]	0.555245
1168	NDEL1	nudE neurodevelopment protein 1 like 1 [Source:HGNC Symbol;Acc:HGNC:17620]	0.554884
1169	HECW1	HECT, C2 and WW domain containing E3 ubiquitin protein ligase 1 [Source:HGNC Symbol;Acc:HGNC:22195]	0.554052
1170	ZNF518B	zinc finger protein 518B [Source:HGNC Symbol;Acc:HGNC:29365]	0.55377
1171	C19orf12	chromosome 19 open reading frame 12 [Source:HGNC Symbol;Acc:HGNC:25443]	0.553647
1172	ABL2	ABL proto-oncogene 2, non-receptor tyrosine kinase [Source:HGNC Symbol;Acc:HGNC:77]	0.553065
1173	KCTD4	potassium channel tetramerization domain containing 4 [Source:HGNC Symbol;Acc:HGNC:23227]	0.552758
1174	KNOP1	lysine rich nucleolar protein 1 [Source:HGNC Symbol;Acc:HGNC:34404]	0.552623
1175	FABP6	fatty acid binding protein 6 [Source:HGNC Symbol;Acc:HGNC:3561]	0.552514
1176	ERVK3-1	endogenous retrovirus group K3 member 1 [Source:HGNC Symbol;Acc:HGNC:30466]	0.552308
1177	LRRTM1	leucine rich repeat transmembrane neuronal 1 [Source:HGNC Symbol;Acc:HGNC:19408]	0.55202
1178	PLPPR4	phospholipid phosphatase related 4 [Source:HGNC Symbol;Acc:HGNC:23496]	0.551944
1179	TUBB4A	tubulin beta 4A class IVa [Source:HGNC Symbol;Acc:HGNC:20774]	0.55159
1180	GTPBP4	GTP binding protein 4 [Source:HGNC Symbol;Acc:HGNC:21535]	0.551015
1181	CCDC184	coiled-coil domain containing 184 [Source:HGNC Symbol;Acc:HGNC:33749]	0.550773
1182	CASKIN1	CASK interacting protein 1 [Source:HGNC Symbol;Acc:HGNC:20879]	0.550694
1183	TRIM13	tripartite motif containing 13 [Source:HGNC Symbol;Acc:HGNC:9976]	0.550357
1184	ZNF318	zinc finger protein 318 [Source:HGNC Symbol;Acc:HGNC:13578]	0.550062
1185	DUSP26	dual specificity phosphatase 26 [Source:HGNC Symbol;Acc:HGNC:28161]	0.549828
1186	ZNF250	zinc finger protein 250 [Source:HGNC Symbol;Acc:HGNC:13044]	0.549748
1187	PLK2	polo like kinase 2 [Source:HGNC Symbol;Acc:HGNC:19699]	0.549463
1188	RAD21	RAD21 cohesin complex component [Source:HGNC Symbol;Acc:HGNC:9811]	0.549207
1189	OLIG2	oligodendrocyte transcription factor 2 [Source:HGNC Symbol;Acc:HGNC:9398]	0.549152
1190	RCAN2	regulator of calcineurin 2 [Source:HGNC Symbol;Acc:HGNC:3041]	0.54902
1191	CLASP2	cytoplasmic linker associated protein 2 [Source:HGNC Symbol;Acc:HGNC:17078]	0.548455
1192	SCG2	secretogranin II [Source:HGNC Symbol;Acc:HGNC:10575]	0.548324
1193	MARCHF3	membrane associated ring-CH-type finger 3 [Source:HGNC Symbol;Acc:HGNC:28728]	0.548155
1194	UTP14A	UTP14A small subunit processome component [Source:HGNC Symbol;Acc:HGNC:10665]	0.548101
1195	TMPRSS5	transmembrane serine protease 5 [Source:HGNC Symbol;Acc:HGNC:14908]	0.54809
1196	GAB2	GRB2 associated binding protein 2 [Source:HGNC Symbol;Acc:HGNC:14458]	0.548033
1197	CCDC149	coiled-coil domain containing 149 [Source:HGNC Symbol;Acc:HGNC:25405]	0.547799
1198	GUCY1A2	guanylate cyclase 1 soluble subunit alpha 2 [Source:HGNC Symbol;Acc:HGNC:4684]	0.547626
1199	SDHAF1	succinate dehydrogenase complex assembly factor 1 [Source:HGNC Symbol;Acc:HGNC:33867]	0.547514
1200	SF3B2	splicing factor 3b subunit 2 [Source:HGNC Symbol;Acc:HGNC:10769]	0.547195
1201	CYP4X1	cytochrome P450 family 4 subfamily X member 1 [Source:HGNC Symbol;Acc:HGNC:20244]	0.546071
1202	C1QTNF1	C1q and TNF related 1 [Source:HGNC Symbol;Acc:HGNC:14324]	0.545956
1203	KRTAP5-AS1	KRTAP5-1/KRTAP5-2 antisense RNA 1 [Source:HGNC Symbol;Acc:HGNC:27877]	0.545803
1204	TMEM182	transmembrane protein 182 [Source:HGNC Symbol;Acc:HGNC:26391]	0.545526
1205	UQCC1	ubiquinol-cytochrome c reductase complex assembly factor 1 [Source:HGNC Symbol;Acc:HGNC:15891]	0.544821
1206	STX1B	syntaxin 1B [Source:HGNC Symbol;Acc:HGNC:18539]	0.544803
1207	RNF157	ring finger protein 157 [Source:HGNC Symbol;Acc:HGNC:29402]	0.544675
1208	LINC02693	long intergenic non-protein coding RNA 2693 [Source:HGNC Symbol;Acc:HGNC:27904]	0.544544
1209	TBC1D14	TBC1 domain family member 14 [Source:HGNC Symbol;Acc:HGNC:29246]	0.544432
1210	CCDC126	coiled-coil domain containing 126 [Source:HGNC Symbol;Acc:HGNC:22398]	0.544427
1211	NDRG4	NDRG family member 4 [Source:HGNC Symbol;Acc:HGNC:14466]	0.544362
1212	ILF2	interleukin enhancer binding factor 2 [Source:HGNC Symbol;Acc:HGNC:6037]	0.54424
1213	SUMO1	small ubiquitin like modifier 1 [Source:HGNC Symbol;Acc:HGNC:12502]	0.54398
1214	BSN	bassoon presynaptic cytomatrix protein [Source:HGNC Symbol;Acc:HGNC:1117]	0.543684
1215	RABEPK	Rab9 effector protein with kelch motifs [Source:HGNC Symbol;Acc:HGNC:16896]	0.543581
1216	ZKSCAN1	zinc finger with KRAB and SCAN domains 1 [Source:HGNC Symbol;Acc:HGNC:13101]	0.543216
1217	IRF2BP2	interferon regulatory factor 2 binding protein 2 [Source:HGNC Symbol;Acc:HGNC:21729]	0.543046
1218	PTDSS1	phosphatidylserine synthase 1 [Source:HGNC Symbol;Acc:HGNC:9587]	0.542692
1219	DLG3	discs large MAGUK scaffold protein 3 [Source:HGNC Symbol;Acc:HGNC:2902]	0.542628
1220	HTATIP2	HIV-1 Tat interactive protein 2 [Source:HGNC Symbol;Acc:HGNC:16637]	0.541346
1221	BTF3L4	basic transcription factor 3 like 4 [Source:HGNC Symbol;Acc:HGNC:30547]	0.541245
1222	LINC00205	long intergenic non-protein coding RNA 205 [Source:HGNC Symbol;Acc:HGNC:16420]	0.54116
1223	WDR47	WD repeat domain 47 [Source:HGNC Symbol;Acc:HGNC:29141]	0.541159
1224	MAILR	macrophage interferon regulatory lncRNA [Source:HGNC Symbol;Acc:HGNC:51558]	0.541099
1225	LRRTM2	leucine rich repeat transmembrane neuronal 2 [Source:HGNC Symbol;Acc:HGNC:19409]	0.539795
1226	TUSC1	tumor suppressor candidate 1 [Source:HGNC Symbol;Acc:HGNC:31010]	0.539689
1227	BZW2	basic leucine zipper and W2 domains 2 [Source:HGNC Symbol;Acc:HGNC:18808]	0.539032
1228	CATSPERZ	catsper channel auxiliary subunit zeta [Source:HGNC Symbol;Acc:HGNC:19231]	0.538981
1229	ST6GAL2	ST6 beta-galactoside alpha-2,6-sialyltransferase 2 [Source:HGNC Symbol;Acc:HGNC:10861]	0.53896
1230	TARS3	threonyl-tRNA synthetase 3 [Source:HGNC Symbol;Acc:HGNC:24728]	0.537331
1231	GPR173	G protein-coupled receptor 173 [Source:HGNC Symbol;Acc:HGNC:18186]	0.537182
1232	MYT1	myelin transcription factor 1 [Source:HGNC Symbol;Acc:HGNC:7622]	0.536958
1233	MATR3	matrin 3 [Source:HGNC Symbol;Acc:HGNC:6912]	0.536892
1234	ZYG11B	zyg-11 family member B, cell cycle regulator [Source:HGNC Symbol;Acc:HGNC:25820]	0.53663
1235	DDX18	DEAD-box helicase 18 [Source:HGNC Symbol;Acc:HGNC:2741]	0.536215
1236	KHK	ketohexokinase [Source:HGNC Symbol;Acc:HGNC:6315]	0.535572
1237	TERF2IP	TERF2 interacting protein [Source:HGNC Symbol;Acc:HGNC:19246]	0.535467
1238	UBR3	ubiquitin protein ligase E3 component n-recognin 3 [Source:HGNC Symbol;Acc:HGNC:30467]	0.534989
1239	PLEKHO1	pleckstrin homology domain containing O1 [Source:HGNC Symbol;Acc:HGNC:24310]	0.534883
1240	PREPL	prolyl endopeptidase like [Source:HGNC Symbol;Acc:HGNC:30228]	0.534702
1241	PRR9	proline rich 9 [Source:HGNC Symbol;Acc:HGNC:32057]	0.533384
1242	FAM226B	family with sequence similarity 226 member B [Source:HGNC Symbol;Acc:HGNC:31964]	0.53313
1243	IQSEC3	IQ motif and Sec7 domain ArfGEF 3 [Source:HGNC Symbol;Acc:HGNC:29193]	0.53271
1244	NCOA6	nuclear receptor coactivator 6 [Source:HGNC Symbol;Acc:HGNC:15936]	0.53183
1245	FBXW7	F-box and WD repeat domain containing 7 [Source:HGNC Symbol;Acc:HGNC:16712]	0.531732
1246	BTF3P13	basic transcription factor 3 pseudogene 13 [Source:HGNC Symbol;Acc:HGNC:1128]	0.531654
1247	MAST1	microtubule associated serine/threonine kinase 1 [Source:HGNC Symbol;Acc:HGNC:19034]	0.531616
1248	KIAA1549	KIAA1549 [Source:HGNC Symbol;Acc:HGNC:22219]	0.531424
1249	EIF4EBP1	eukaryotic translation initiation factor 4E binding protein 1 [Source:HGNC Symbol;Acc:HGNC:3288]	0.531307
1250	NT5C	5', 3'-nucleotidase, cytosolic [Source:HGNC Symbol;Acc:HGNC:17144]	0.531207
1251	RAD1	RAD1 checkpoint DNA exonuclease [Source:HGNC Symbol;Acc:HGNC:9806]	0.531166
1252	ZNF550	zinc finger protein 550 [Source:HGNC Symbol;Acc:HGNC:28643]	0.531133
1253	SERINC1	serine incorporator 1 [Source:HGNC Symbol;Acc:HGNC:13464]	0.530928
1254	RPL8	ribosomal protein L8 [Source:HGNC Symbol;Acc:HGNC:10368]	0.530887
1255	LINGO1-AS1	LINGO1 antisense RNA 1 [Source:HGNC Symbol;Acc:HGNC:27368]	0.530589
1256	YDJC	YdjC chitooligosaccharide deacetylase homolog [Source:HGNC Symbol;Acc:HGNC:27158]	0.530583
1257	POLG2	DNA polymerase gamma 2, accessory subunit [Source:HGNC Symbol;Acc:HGNC:9180]	0.530117
1258	MAPK8IP2	mitogen-activated protein kinase 8 interacting protein 2 [Source:HGNC Symbol;Acc:HGNC:6883]	0.53002
1259	UBE3A	ubiquitin protein ligase E3A [Source:HGNC Symbol;Acc:HGNC:12496]	0.529845
1260	RCHY1	ring finger and CHY zinc finger domain containing 1 [Source:HGNC Symbol;Acc:HGNC:17479]	0.529708
1261	BTBD1	BTB domain containing 1 [Source:HGNC Symbol;Acc:HGNC:1120]	0.529497
1262	ARHGDIG	Rho GDP dissociation inhibitor gamma [Source:HGNC Symbol;Acc:HGNC:680]	0.529154
1263	SPATA3-AS1	SPATA3 antisense RNA 1 (head to head) [Source:HGNC Symbol;Acc:HGNC:28013]	0.528623
1264	CDK5	cyclin dependent kinase 5 [Source:HGNC Symbol;Acc:HGNC:1774]	0.528408
1265	TRH	thyrotropin releasing hormone [Source:HGNC Symbol;Acc:HGNC:12298]	0.528384
1266	PDCD2L	programmed cell death 2 like [Source:HGNC Symbol;Acc:HGNC:28194]	0.527427
1267	VIRMA	vir like m6A methyltransferase associated [Source:HGNC Symbol;Acc:HGNC:24500]	0.527401
1268	PRELID1	PRELI domain containing 1 [Source:HGNC Symbol;Acc:HGNC:30255]	0.527124
1269	PJA1	praja ring finger ubiquitin ligase 1 [Source:HGNC Symbol;Acc:HGNC:16648]	0.527105
1270	LYSMD1	LysM domain containing 1 [Source:HGNC Symbol;Acc:HGNC:32070]	0.526331
1271	HAGHL	hydroxyacylglutathione hydrolase like [Source:HGNC Symbol;Acc:HGNC:14177]	0.525972
1272	DDX5	DEAD-box helicase 5 [Source:HGNC Symbol;Acc:HGNC:2746]	0.525968
1273	GNAZ	G protein subunit alpha z [Source:HGNC Symbol;Acc:HGNC:4395]	0.525668
1274	SHLD1	shieldin complex subunit 1 [Source:HGNC Symbol;Acc:HGNC:26318]	0.525609
1275	ZNF222	zinc finger protein 222 [Source:HGNC Symbol;Acc:HGNC:13015]	0.525576
1276	TBX5	T-box transcription factor 5 [Source:HGNC Symbol;Acc:HGNC:11604]	0.525384
1277	SHROOM1	shroom family member 1 [Source:HGNC Symbol;Acc:HGNC:24084]	0.525174
1278	VWC2	von Willebrand factor C domain containing 2 [Source:HGNC Symbol;Acc:HGNC:30200]	0.524907
1279	PRPF4	pre-mRNA processing factor 4 [Source:HGNC Symbol;Acc:HGNC:17349]	0.524652
1280	RXYLT1	ribitol xylosyltransferase 1 [Source:HGNC Symbol;Acc:HGNC:13530]	0.524517
1281	IPPK	inositol-pentakisphosphate 2-kinase [Source:HGNC Symbol;Acc:HGNC:14645]	0.524396
1282	RAC3	Rac family small GTPase 3 [Source:HGNC Symbol;Acc:HGNC:9803]	0.524123
1283	GUSBP1	GUSB pseudogene 1 [Source:HGNC Symbol;Acc:HGNC:13670]	0.523741
1284	INTS7	integrator complex subunit 7 [Source:HGNC Symbol;Acc:HGNC:24484]	0.52374
1285	CCDC137	coiled-coil domain containing 137 [Source:HGNC Symbol;Acc:HGNC:33451]	0.523631
1286	MEA1	male-enhanced antigen 1 [Source:HGNC Symbol;Acc:HGNC:6986]	0.523523
1287	RNF144A	ring finger protein 144A [Source:HGNC Symbol;Acc:HGNC:20457]	0.523406
1288	C15orf61	chromosome 15 open reading frame 61 [Source:HGNC Symbol;Acc:HGNC:34453]	0.523384
1289	MARCKSL1	MARCKS like 1 [Source:HGNC Symbol;Acc:HGNC:7142]	0.52335
1290	ENO2	enolase 2 [Source:HGNC Symbol;Acc:HGNC:3353]	0.523265
1291	TFR2	transferrin receptor 2 [Source:HGNC Symbol;Acc:HGNC:11762]	0.523221
1292	TTC12-DT	TTC12 divergent transcript [Source:HGNC Symbol;Acc:HGNC:55508]	0.522981
1293	NBEAP4	neurobeachin pseudogene 4 [Source:HGNC Symbol;Acc:HGNC:40009]	0.522675
1294	LTN1	listerin E3 ubiquitin protein ligase 1 [Source:HGNC Symbol;Acc:HGNC:13082]	0.522617
1295	HDX	highly divergent homeobox [Source:HGNC Symbol;Acc:HGNC:26411]	0.522584
1296	DGCR5	DiGeorge syndrome critical region gene 5 [Source:HGNC Symbol;Acc:HGNC:16757]	0.522524
1297	SLC12A8	solute carrier family 12 member 8 [Source:HGNC Symbol;Acc:HGNC:15595]	0.522469
1298	HPRT1	hypoxanthine phosphoribosyltransferase 1 [Source:HGNC Symbol;Acc:HGNC:5157]	0.522127
1299	LRP12	LDL receptor related protein 12 [Source:HGNC Symbol;Acc:HGNC:31708]	0.522005
1300	FRY-AS1	FRY antisense RNA 1 [Source:HGNC Symbol;Acc:HGNC:39725]	0.521857
1301	FAM110A	family with sequence similarity 110 member A [Source:HGNC Symbol;Acc:HGNC:16188]	0.521838
1302	AMPD2	adenosine monophosphate deaminase 2 [Source:HGNC Symbol;Acc:HGNC:469]	0.521314
1303	ZNF71	zinc finger protein 71 [Source:HGNC Symbol;Acc:HGNC:13141]	0.521204
1304	HTR6	5-hydroxytryptamine receptor 6 [Source:HGNC Symbol;Acc:HGNC:5301]	0.521016
1305	NSUN6	NOP2/Sun RNA methyltransferase 6 [Source:HGNC Symbol;Acc:HGNC:23529]	0.520934
1306	CDH9	cadherin 9 [Source:HGNC Symbol;Acc:HGNC:1768]	0.520873
1307	ZNF133	zinc finger protein 133 [Source:HGNC Symbol;Acc:HGNC:12917]	0.520851
1308	LCE2B	late cornified envelope 2B [Source:HGNC Symbol;Acc:HGNC:16610]	0.520669
1309	MTURN	maturin, neural progenitor differentiation regulator homolog [Source:HGNC Symbol;Acc:HGNC:25457]	0.520563
1310	MRPL30	mitochondrial ribosomal protein L30 [Source:HGNC Symbol;Acc:HGNC:14036]	0.520487
1311	POLR3C	RNA polymerase III subunit C [Source:HGNC Symbol;Acc:HGNC:30076]	0.520462
1312	SDE2	SDE2 telomere maintenance homolog [Source:HGNC Symbol;Acc:HGNC:26643]	0.520071
1313	PHF20	PHD finger protein 20 [Source:HGNC Symbol;Acc:HGNC:16098]	0.519829
1314	PDF	peptide deformylase, mitochondrial [Source:HGNC Symbol;Acc:HGNC:30012]	0.519613
1315	EFNA1	ephrin A1 [Source:HGNC Symbol;Acc:HGNC:3221]	0.519461
1316	FAM110B	family with sequence similarity 110 member B [Source:HGNC Symbol;Acc:HGNC:28587]	0.519343
1317	SLC9A5	solute carrier family 9 member A5 [Source:HGNC Symbol;Acc:HGNC:11078]	0.518962
1318	FAM102B	family with sequence similarity 102 member B [Source:HGNC Symbol;Acc:HGNC:27637]	0.518954
1319	PRKAA2	protein kinase AMP-activated catalytic subunit alpha 2 [Source:HGNC Symbol;Acc:HGNC:9377]	0.518269
1320	GRIA3	glutamate ionotropic receptor AMPA type subunit 3 [Source:HGNC Symbol;Acc:HGNC:4573]	0.517996
1321	NANS	N-acetylneuraminate synthase [Source:HGNC Symbol;Acc:HGNC:19237]	0.517875
1322	LINC00682	long intergenic non-protein coding RNA 682 [Source:HGNC Symbol;Acc:HGNC:44466]	0.517448
1323	DNAJA4	DnaJ heat shock protein family (Hsp40) member A4 [Source:HGNC Symbol;Acc:HGNC:14885]	0.517149
1324	NBPF4	NBPF member 4 [Source:HGNC Symbol;Acc:HGNC:26550]	0.516636
1325	POLR1E	RNA polymerase I subunit E [Source:HGNC Symbol;Acc:HGNC:17631]	0.516523
1326	GLIDR	glioblastoma down-regulated RNA [Source:HGNC Symbol;Acc:HGNC:48823]	0.516425
1327	ARHGEF7-AS2	ARHGEF7 antisense RNA 2 [Source:HGNC Symbol;Acc:HGNC:40717]	0.516355
1328	USP11	ubiquitin specific peptidase 11 [Source:HGNC Symbol;Acc:HGNC:12609]	0.516322
1329	RPS21	ribosomal protein S21 [Source:HGNC Symbol;Acc:HGNC:10409]	0.516187
1330	SEH1L	SEH1 like nucleoporin [Source:HGNC Symbol;Acc:HGNC:30379]	0.515589
1331	GFPT1	glutamine--fructose-6-phosphate transaminase 1 [Source:HGNC Symbol;Acc:HGNC:4241]	0.515216
1332	TIMM8A	translocase of inner mitochondrial membrane 8A [Source:HGNC Symbol;Acc:HGNC:11817]	0.514955
1333	STK26	serine/threonine kinase 26 [Source:HGNC Symbol;Acc:HGNC:18174]	0.514848
1334	CCDC50	coiled-coil domain containing 50 [Source:HGNC Symbol;Acc:HGNC:18111]	0.514812
1335	RMND1	required for meiotic nuclear division 1 homolog [Source:HGNC Symbol;Acc:HGNC:21176]	0.514489
1336	EEF1B2	eukaryotic translation elongation factor 1 beta 2 [Source:HGNC Symbol;Acc:HGNC:3208]	0.514437
1337	PIK3CA	phosphatidylinositol-4,5-bisphosphate 3-kinase catalytic subunit alpha [Source:HGNC Symbol;Acc:HGNC:8975]	0.514198
1338	PDZD4	PDZ domain containing 4 [Source:HGNC Symbol;Acc:HGNC:21167]	0.514192
1339	SPAST	spastin [Source:HGNC Symbol;Acc:HGNC:11233]	0.514131
1340	ARPC5L	actin related protein 2/3 complex subunit 5 like [Source:HGNC Symbol;Acc:HGNC:23366]	0.514111
1341	PUF60	poly(U) binding splicing factor 60 [Source:HGNC Symbol;Acc:HGNC:17042]	0.513948
1342	SEMA4D	semaphorin 4D [Source:HGNC Symbol;Acc:HGNC:10732]	0.513799
1343	MSANTD4	Myb/SANT DNA binding domain containing 4 with coiled-coils [Source:HGNC Symbol;Acc:HGNC:29383]	0.513434
1344	WDCP	WD repeat and coiled coil containing [Source:HGNC Symbol;Acc:HGNC:26157]	0.513308
1345	LINC02918	long intergenic non-protein coding RNA 2918 [Source:HGNC Symbol;Acc:HGNC:55649]	0.513289
1346	GRM7	glutamate metabotropic receptor 7 [Source:HGNC Symbol;Acc:HGNC:4599]	0.513126
1347	CRYBG3	crystallin beta-gamma domain containing 3 [Source:HGNC Symbol;Acc:HGNC:34427]	0.512768
1348	CUX2	cut like homeobox 2 [Source:HGNC Symbol;Acc:HGNC:19347]	0.512704
1349	ARID4B	AT-rich interaction domain 4B [Source:HGNC Symbol;Acc:HGNC:15550]	0.512573
1350	MZF1	myeloid zinc finger 1 [Source:HGNC Symbol;Acc:HGNC:13108]	0.512542
1351	GDF11	growth differentiation factor 11 [Source:HGNC Symbol;Acc:HGNC:4216]	0.512414
1352	SOGA3	SOGA family member 3 [Source:HGNC Symbol;Acc:HGNC:21494]	0.512296
1353	ZNF300	zinc finger protein 300 [Source:HGNC Symbol;Acc:HGNC:13091]	0.511992
1354	C1orf21	chromosome 1 open reading frame 21 [Source:HGNC Symbol;Acc:HGNC:15494]	0.511838
1355	CD200	CD200 molecule [Source:HGNC Symbol;Acc:HGNC:7203]	0.511785
1356	NORAD	non-coding RNA activated by DNA damage [Source:HGNC Symbol;Acc:HGNC:44311]	0.51158
1357	RAD51C	RAD51 paralog C [Source:HGNC Symbol;Acc:HGNC:9820]	0.511321
1358	TEX10	testis expressed 10 [Source:HGNC Symbol;Acc:HGNC:25988]	0.511316
1359	ARRDC4	arrestin domain containing 4 [Source:HGNC Symbol;Acc:HGNC:28087]	0.511108
1360	SNAPC4	small nuclear RNA activating complex polypeptide 4 [Source:HGNC Symbol;Acc:HGNC:11137]	0.510491
1361	SYF2	SYF2 pre-mRNA splicing factor [Source:HGNC Symbol;Acc:HGNC:19824]	0.510413
1362	SYBU	syntabulin [Source:HGNC Symbol;Acc:HGNC:26011]	0.510214
1363	HTR4	5-hydroxytryptamine receptor 4 [Source:HGNC Symbol;Acc:HGNC:5299]	0.510096
1364	TRMT13	tRNA methyltransferase 13 homolog [Source:HGNC Symbol;Acc:HGNC:25502]	0.510076
1365	TPMT	thiopurine S-methyltransferase [Source:HGNC Symbol;Acc:HGNC:12014]	0.510045
1366	RPL36A	ribosomal protein L36a [Source:HGNC Symbol;Acc:HGNC:10359]	0.509901
1367	MAPK10	mitogen-activated protein kinase 10 [Source:HGNC Symbol;Acc:HGNC:6872]	0.50968
1368	PCOLCE2	procollagen C-endopeptidase enhancer 2 [Source:HGNC Symbol;Acc:HGNC:8739]	0.509389
1369	PGAM2	phosphoglycerate mutase 2 [Source:HGNC Symbol;Acc:HGNC:8889]	0.509225
1370	TCEAL7	transcription elongation factor A like 7 [Source:HGNC Symbol;Acc:HGNC:28336]	0.508617
1371	RIMKLA	ribosomal modification protein rimK like family member A [Source:HGNC Symbol;Acc:HGNC:28725]	0.508535
1372	VANGL2	VANGL planar cell polarity protein 2 [Source:HGNC Symbol;Acc:HGNC:15511]	0.50789
1373	MRPL10	mitochondrial ribosomal protein L10 [Source:HGNC Symbol;Acc:HGNC:14055]	0.507707
1374	SHROOM4	shroom family member 4 [Source:HGNC Symbol;Acc:HGNC:29215]	0.507627
1375	COPS7A	COP9 signalosome subunit 7A [Source:HGNC Symbol;Acc:HGNC:16758]	0.507627
1376	DENND4B	DENN domain containing 4B [Source:HGNC Symbol;Acc:HGNC:29044]	0.507597
1377	SELENOH	selenoprotein H [Source:HGNC Symbol;Acc:HGNC:18251]	0.50742
1378	HCFC2	host cell factor C2 [Source:HGNC Symbol;Acc:HGNC:24972]	0.507398
1379	NDUFAB1	NADH:ubiquinone oxidoreductase subunit AB1 [Source:HGNC Symbol;Acc:HGNC:7694]	0.507339
1380	NKX3-2	NK3 homeobox 2 [Source:HGNC Symbol;Acc:HGNC:951]	0.507262
1381	SOX4	SRY-box transcription factor 4 [Source:HGNC Symbol;Acc:HGNC:11200]	0.507177
1382	EMC4	ER membrane protein complex subunit 4 [Source:HGNC Symbol;Acc:HGNC:28032]	0.506795
1383	PSME3	proteasome activator subunit 3 [Source:HGNC Symbol;Acc:HGNC:9570]	0.506521
1384	ADAT1	adenosine deaminase tRNA specific 1 [Source:HGNC Symbol;Acc:HGNC:228]	0.506339
1385	TMEM128	transmembrane protein 128 [Source:HGNC Symbol;Acc:HGNC:28201]	0.506302
1386	RPL36AP52	RPL36A pseudogene 52 [Source:HGNC Symbol;Acc:HGNC:55144]	0.505708
1387	SLC12A2-DT	SLC12A2 divergent transcript [Source:HGNC Symbol;Acc:HGNC:49565]	0.50543
1388	FAM13B	family with sequence similarity 13 member B [Source:HGNC Symbol;Acc:HGNC:1335]	0.504943
1389	PTPN5	protein tyrosine phosphatase non-receptor type 5 [Source:HGNC Symbol;Acc:HGNC:9657]	0.504919
1390	DTX1	deltex E3 ubiquitin ligase 1 [Source:HGNC Symbol;Acc:HGNC:3060]	0.5049
1391	PHLDB1	pleckstrin homology like domain family B member 1 [Source:HGNC Symbol;Acc:HGNC:23697]	0.504894
1392	SELENOI	selenoprotein I [Source:HGNC Symbol;Acc:HGNC:29361]	0.504757
1393	ZNF30	zinc finger protein 30 [Source:HGNC Symbol;Acc:HGNC:13090]	0.504752
1394	TP73-AS1	TP73 antisense RNA 1 [Source:HGNC Symbol;Acc:HGNC:29052]	0.504621
1395	CD2BP2	CD2 cytoplasmic tail binding protein 2 [Source:HGNC Symbol;Acc:HGNC:1656]	0.504476
1396	RPL26P36	ribosomal protein L26 pseudogene 36 [Source:HGNC Symbol;Acc:HGNC:36685]	0.504474
1397	HRH3	histamine receptor H3 [Source:HGNC Symbol;Acc:HGNC:5184]	0.503962
1398	SNCB	synuclein beta [Source:HGNC Symbol;Acc:HGNC:11140]	0.503516
1399	SNHG10	small nucleolar RNA host gene 10 [Source:HGNC Symbol;Acc:HGNC:27510]	0.503505
1400	TMEM64	transmembrane protein 64 [Source:HGNC Symbol;Acc:HGNC:25441]	0.503197
1401	PPFIA3	PTPRF interacting protein alpha 3 [Source:HGNC Symbol;Acc:HGNC:9247]	0.503166
1402	NRXN2	neurexin 2 [Source:HGNC Symbol;Acc:HGNC:8009]	0.503067
1403	PITHD1	PITH domain containing 1 [Source:HGNC Symbol;Acc:HGNC:25022]	0.502959
1404	MYLK4	myosin light chain kinase family member 4 [Source:HGNC Symbol;Acc:HGNC:27972]	0.502823
1405	NAP1L1	nucleosome assembly protein 1 like 1 [Source:HGNC Symbol;Acc:HGNC:7637]	0.502778
1406	CCT3	chaperonin containing TCP1 subunit 3 [Source:HGNC Symbol;Acc:HGNC:1616]	0.502622
1407	TTI2	TELO2 interacting protein 2 [Source:HGNC Symbol;Acc:HGNC:26262]	0.502277
1408	ENSG00000260917	novel transcript, overlapping to VTI1A	0.502156
1409	LINC00839	long intergenic non-protein coding RNA 839 [Source:HGNC Symbol;Acc:HGNC:28269]	0.501824
1410	PGBD5	piggyBac transposable element derived 5 [Source:HGNC Symbol;Acc:HGNC:19405]	0.501175
1411	GNG10	G protein subunit gamma 10 [Source:HGNC Symbol;Acc:HGNC:4402]	0.501049
1412	MFSD4A	major facilitator superfamily domain containing 4A [Source:HGNC Symbol;Acc:HGNC:25433]	0.501028
1413	BCL7A	BAF chromatin remodeling complex subunit BCL7A [Source:HGNC Symbol;Acc:HGNC:1004]	0.500936
1414	LBH	LBH regulator of WNT signaling pathway [Source:HGNC Symbol;Acc:HGNC:29532]	0.50091
1415	PCDHA5	protocadherin alpha 5 [Source:HGNC Symbol;Acc:HGNC:8671]	0.500803
1416	CERS5	ceramide synthase 5 [Source:HGNC Symbol;Acc:HGNC:23749]	0.500736
1417	RSL1D1	ribosomal L1 domain containing 1 [Source:HGNC Symbol;Acc:HGNC:24534]	0.500689
1418	ZNF496-DT	ZNF496 divergent transcript [Source:HGNC Symbol;Acc:HGNC:55991]	0.500611
1419	PPM1E	protein phosphatase, Mg2+/Mn2+ dependent 1E [Source:HGNC Symbol;Acc:HGNC:19322]	0.50034
1420	DUSP8	dual specificity phosphatase 8 [Source:HGNC Symbol;Acc:HGNC:3074]	0.500152
1421	RPS10P7	ribosomal protein S10 pseudogene 7 [Source:HGNC Symbol;Acc:HGNC:36423]	0.499552
1422	SLC41A2	solute carrier family 41 member 2 [Source:HGNC Symbol;Acc:HGNC:31045]	0.499501
1423	TENM2	teneurin transmembrane protein 2 [Source:HGNC Symbol;Acc:HGNC:29943]	0.499402
1424	STRIP1	striatin interacting protein 1 [Source:HGNC Symbol;Acc:HGNC:25916]	0.499253
1425	U2SURP	U2 snRNP associated SURP domain containing [Source:HGNC Symbol;Acc:HGNC:30855]	0.499194
1426	LHFPL4	LHFPL tetraspan subfamily member 4 [Source:HGNC Symbol;Acc:HGNC:29568]	0.499124
1427	ZNF286A	zinc finger protein 286A [Source:HGNC Symbol;Acc:HGNC:13501]	0.499009
1428	HERC2	HECT and RLD domain containing E3 ubiquitin protein ligase 2 [Source:HGNC Symbol;Acc:HGNC:4868]	0.498805
1429	PJA2	praja ring finger ubiquitin ligase 2 [Source:HGNC Symbol;Acc:HGNC:17481]	0.498746
1430	MINPP1	multiple inositol-polyphosphate phosphatase 1 [Source:HGNC Symbol;Acc:HGNC:7102]	0.498663
1431	SRPK2	SRSF protein kinase 2 [Source:HGNC Symbol;Acc:HGNC:11306]	0.498504
1432	SLC4A1AP	solute carrier family 4 member 1 adaptor protein [Source:HGNC Symbol;Acc:HGNC:13813]	0.498179
1433	ADRA1A	adrenoceptor alpha 1A [Source:HGNC Symbol;Acc:HGNC:277]	0.498146
1434	LINC01554	long intergenic non-protein coding RNA 1554 [Source:HGNC Symbol;Acc:HGNC:24687]	0.498031
1435	FAM27C	family with sequence similarity 27 member C [Source:HGNC Symbol;Acc:HGNC:23668]	0.497882
1436	NME7	NME/NM23 family member 7 [Source:HGNC Symbol;Acc:HGNC:20461]	0.49767
1437	TSTD1	thiosulfate sulfurtransferase like domain containing 1 [Source:HGNC Symbol;Acc:HGNC:35410]	0.497583
1438	DARS2	aspartyl-tRNA synthetase 2, mitochondrial [Source:HGNC Symbol;Acc:HGNC:25538]	0.497408
1439	PLEKHG4	pleckstrin homology and RhoGEF domain containing G4 [Source:HGNC Symbol;Acc:HGNC:24501]	0.496983
1440	SPPL3	signal peptide peptidase like 3 [Source:HGNC Symbol;Acc:HGNC:30424]	0.496805
1441	GFM1	G elongation factor mitochondrial 1 [Source:HGNC Symbol;Acc:HGNC:13780]	0.496785
1442	ZNF528-AS1	ZNF528 antisense RNA 1 [Source:HGNC Symbol;Acc:HGNC:51305]	0.496422
1443	ZFR2	zinc finger RNA binding protein 2 [Source:HGNC Symbol;Acc:HGNC:29189]	0.496149
1444	CEP97	centrosomal protein 97 [Source:HGNC Symbol;Acc:HGNC:26244]	0.496124
1445	PXYLP1	2-phosphoxylose phosphatase 1 [Source:HGNC Symbol;Acc:HGNC:26303]	0.496035
1446	SNHG28	small nucleolar RNA host gene 28 [Source:HGNC Symbol;Acc:HGNC:27647]	0.495822
1447	NT5C3B	5'-nucleotidase, cytosolic IIIB [Source:HGNC Symbol;Acc:HGNC:28300]	0.495471
1448	MAPKAPK5	MAPK activated protein kinase 5 [Source:HGNC Symbol;Acc:HGNC:6889]	0.495375
1449	ZC3H13	zinc finger CCCH-type containing 13 [Source:HGNC Symbol;Acc:HGNC:20368]	0.495267
1450	USP43	ubiquitin specific peptidase 43 [Source:HGNC Symbol;Acc:HGNC:20072]	0.495192
1451	MADD	MAP kinase activating death domain [Source:HGNC Symbol;Acc:HGNC:6766]	0.495032
1452	WSB2	WD repeat and SOCS box containing 2 [Source:HGNC Symbol;Acc:HGNC:19222]	0.495024
1453	ME1	malic enzyme 1 [Source:HGNC Symbol;Acc:HGNC:6983]	0.494471
1454	LRRC8A	leucine rich repeat containing 8 VRAC subunit A [Source:HGNC Symbol;Acc:HGNC:19027]	0.494385
1455	TRPC1	transient receptor potential cation channel subfamily C member 1 [Source:HGNC Symbol;Acc:HGNC:12333]	0.493955
1456	SMG8	SMG8 nonsense mediated mRNA decay factor [Source:HGNC Symbol;Acc:HGNC:25551]	0.49368
1457	TMEM59L	transmembrane protein 59 like [Source:HGNC Symbol;Acc:HGNC:13237]	0.493592
1458	COL9A2	collagen type IX alpha 2 chain [Source:HGNC Symbol;Acc:HGNC:2218]	0.493144
1459	BRME1	break repair meiotic recombinase recruitment factor 1 [Source:HGNC Symbol;Acc:HGNC:28153]	0.493057
1460	CPPED1	calcineurin like phosphoesterase domain containing 1 [Source:HGNC Symbol;Acc:HGNC:25632]	0.492862
1461	IMP4	IMP U3 small nucleolar ribonucleoprotein 4 [Source:HGNC Symbol;Acc:HGNC:30856]	0.492795
1462	PRKX	protein kinase cAMP-dependent X-linked catalytic subunit [Source:HGNC Symbol;Acc:HGNC:9441]	0.49258
1463	TSPYL4	TSPY like 4 [Source:HGNC Symbol;Acc:HGNC:21559]	0.49239
1464	WRAP73	WD repeat containing, antisense to TP73 [Source:HGNC Symbol;Acc:HGNC:12759]	0.491997
1465	EIF3LP3	eukaryotic translation initiation factor 3 subunit L pseudogene 3 [Source:HGNC Symbol;Acc:HGNC:44976]	0.491706
1466	GNE	glucosamine (UDP-N-acetyl)-2-epimerase/N-acetylmannosamine kinase [Source:HGNC Symbol;Acc:HGNC:23657]	0.49142
1467	BTF3	basic transcription factor 3 [Source:HGNC Symbol;Acc:HGNC:1125]	0.491326
1468	HSPBP1	HSPA (Hsp70) binding protein 1 [Source:HGNC Symbol;Acc:HGNC:24989]	0.491315
1469	LINC01018	long intergenic non-protein coding RNA 1018 [Source:HGNC Symbol;Acc:HGNC:27394]	0.491194
1470	HAX1	HCLS1 associated protein X-1 [Source:HGNC Symbol;Acc:HGNC:16915]	0.491073
1471	KCTD3	potassium channel tetramerization domain containing 3 [Source:HGNC Symbol;Acc:HGNC:21305]	0.490304
1472	TMEM272	transmembrane protein 272 [Source:HGNC Symbol;Acc:HGNC:26737]	0.489586
1473	LRRC61	leucine rich repeat containing 61 [Source:HGNC Symbol;Acc:HGNC:21704]	0.489582
1474	FAM66C	family with sequence similarity 66 member C [Source:HGNC Symbol;Acc:HGNC:21644]	0.489567
1475	SLC26A1	solute carrier family 26 member 1 [Source:HGNC Symbol;Acc:HGNC:10993]	0.489454
1476	TSPAN7	tetraspanin 7 [Source:HGNC Symbol;Acc:HGNC:11854]	0.489422
1477	TXN	thioredoxin [Source:HGNC Symbol;Acc:HGNC:12435]	0.48927
1478	RIPOR2	RHO family interacting cell polarization regulator 2 [Source:HGNC Symbol;Acc:HGNC:13872]	0.489226
1479	SLC2A13	solute carrier family 2 member 13 [Source:HGNC Symbol;Acc:HGNC:15956]	0.489211
1480	UBL4A	ubiquitin like 4A [Source:HGNC Symbol;Acc:HGNC:12505]	0.489116
1481	BEND6	BEN domain containing 6 [Source:HGNC Symbol;Acc:HGNC:20871]	0.488695
1482	SLC25A14	solute carrier family 25 member 14 [Source:HGNC Symbol;Acc:HGNC:10984]	0.488303
1483	RASGRP2	RAS guanyl releasing protein 2 [Source:HGNC Symbol;Acc:HGNC:9879]	0.488217
1484	TRIM23	tripartite motif containing 23 [Source:HGNC Symbol;Acc:HGNC:660]	0.487831
1485	SNUPN	snurportin 1 [Source:HGNC Symbol;Acc:HGNC:14245]	0.487649
1486	EPRS1	glutamyl-prolyl-tRNA synthetase 1 [Source:HGNC Symbol;Acc:HGNC:3418]	0.487169
1487	APBB1	amyloid beta precursor protein binding family B member 1 [Source:HGNC Symbol;Acc:HGNC:581]	0.487114
1488	BAALC-AS2	BAALC antisense RNA 2 [Source:HGNC Symbol;Acc:HGNC:28595]	0.487101
1489	LMO4	LIM domain only 4 [Source:HGNC Symbol;Acc:HGNC:6644]	0.486895
1490	EIF2B2	eukaryotic translation initiation factor 2B subunit beta [Source:HGNC Symbol;Acc:HGNC:3258]	0.486838
1491	TPRKB	TP53RK binding protein [Source:HGNC Symbol;Acc:HGNC:24259]	0.48598
1492	CUTALP	cutA divalent cation tolerance like, pseudogene [Source:HGNC Symbol;Acc:HGNC:27367]	0.485792
1493	RO60	Ro60, Y RNA binding protein [Source:HGNC Symbol;Acc:HGNC:11313]	0.485776
1494	BCS1L	BCS1 homolog, ubiquinol-cytochrome c reductase complex chaperone [Source:HGNC Symbol;Acc:HGNC:1020]	0.485562
1495	PCDH17	protocadherin 17 [Source:HGNC Symbol;Acc:HGNC:14267]	0.485503
1496	ZBTB11	zinc finger and BTB domain containing 11 [Source:HGNC Symbol;Acc:HGNC:16740]	0.485414
1497	FABP3	fatty acid binding protein 3 [Source:HGNC Symbol;Acc:HGNC:3557]	0.485391
1498	SART3	spliceosome associated factor 3, U4/U6 recycling protein [Source:HGNC Symbol;Acc:HGNC:16860]	0.485233
1499	MAP4K5	mitogen-activated protein kinase kinase kinase kinase 5 [Source:HGNC Symbol;Acc:HGNC:6867]	0.485066
1500	ETV3	ETS variant transcription factor 3 [Source:HGNC Symbol;Acc:HGNC:3492]	0.484996
1501	CNNM4	cyclin and CBS domain divalent metal cation transport mediator 4 [Source:HGNC Symbol;Acc:HGNC:105]	0.484792
1502	EIF1	eukaryotic translation initiation factor 1 [Source:HGNC Symbol;Acc:HGNC:3249]	0.484384
1503	GABPB1-AS1	GABPB1 antisense RNA 1 [Source:HGNC Symbol;Acc:HGNC:44157]	0.484143
1504	TUBA8	tubulin alpha 8 [Source:HGNC Symbol;Acc:HGNC:12410]	0.484003
1505	FAM171B	family with sequence similarity 171 member B [Source:HGNC Symbol;Acc:HGNC:29412]	0.4839
1506	PUM2	pumilio RNA binding family member 2 [Source:HGNC Symbol;Acc:HGNC:14958]	0.483744
1507	ZNF711	zinc finger protein 711 [Source:HGNC Symbol;Acc:HGNC:13128]	0.483648
1508	LINC01013	long intergenic non-protein coding RNA 1013 [Source:HGNC Symbol;Acc:HGNC:48987]	0.483497
1509	LRRC4	leucine rich repeat containing 4 [Source:HGNC Symbol;Acc:HGNC:15586]	0.4834
1510	CSGALNACT2	chondroitin sulfate N-acetylgalactosaminyltransferase 2 [Source:HGNC Symbol;Acc:HGNC:24292]	0.483157
1511	ADNP	activity dependent neuroprotector homeobox [Source:HGNC Symbol;Acc:HGNC:15766]	0.483064
1512	CTC-338M12.4	uncharacterized LOC101928649 [Source:NCBI gene (formerly Entrezgene);Acc:101928649]	0.48303
1513	SURF6	surfeit 6 [Source:HGNC Symbol;Acc:HGNC:11478]	0.482921
1514	ASAH2	N-acylsphingosine amidohydrolase 2 [Source:HGNC Symbol;Acc:HGNC:18860]	0.482618
1515	PAK2	p21 (RAC1) activated kinase 2 [Source:HGNC Symbol;Acc:HGNC:8591]	0.482284
1516	MPV17L	MPV17 mitochondrial inner membrane protein like [Source:HGNC Symbol;Acc:HGNC:26827]	0.482282
1517	RPS6KL1	ribosomal protein S6 kinase like 1 [Source:HGNC Symbol;Acc:HGNC:20222]	0.482106
1518	TMEM9	transmembrane protein 9 [Source:HGNC Symbol;Acc:HGNC:18823]	0.481999
1519	RPS17P5	ribosomal protein S17 pseudogene 5 [Source:HGNC Symbol;Acc:HGNC:21352]	0.481809
1520	LINC01977	long intergenic non-protein coding RNA 1977 [Source:HGNC Symbol;Acc:HGNC:52804]	0.481767
1521	SWT1	SWT1 RNA endoribonuclease homolog [Source:HGNC Symbol;Acc:HGNC:16785]	0.481464
1522	UQCRB	ubiquinol-cytochrome c reductase binding protein [Source:HGNC Symbol;Acc:HGNC:12582]	0.481385
1523	DDX24	DEAD-box helicase 24 [Source:HGNC Symbol;Acc:HGNC:13266]	0.481069
1524	PUM3	pumilio RNA binding family member 3 [Source:HGNC Symbol;Acc:HGNC:29676]	0.481029
1525	MAP2K4	mitogen-activated protein kinase kinase 4 [Source:HGNC Symbol;Acc:HGNC:6844]	0.480865
1526	OGDHL	oxoglutarate dehydrogenase L [Source:HGNC Symbol;Acc:HGNC:25590]	0.4808
1527	CDR2L	cerebellar degeneration related protein 2 like [Source:HGNC Symbol;Acc:HGNC:29999]	0.480777
1528	MRFAP1L1	Morf4 family associated protein 1 like 1 [Source:HGNC Symbol;Acc:HGNC:28796]	0.480752
1529	TMEM30A	transmembrane protein 30A [Source:HGNC Symbol;Acc:HGNC:16667]	0.480738
1530	PARL	presenilin associated rhomboid like [Source:HGNC Symbol;Acc:HGNC:18253]	0.480653
1531	SREK1	splicing regulatory glutamic acid and lysine rich protein 1 [Source:HGNC Symbol;Acc:HGNC:17882]	0.48062
1532	AGAP3	ArfGAP with GTPase domain, ankyrin repeat and PH domain 3 [Source:HGNC Symbol;Acc:HGNC:16923]	0.480528
1533	PLEKHB2	pleckstrin homology domain containing B2 [Source:HGNC Symbol;Acc:HGNC:19236]	0.480504
1534	RND3	Rho family GTPase 3 [Source:HGNC Symbol;Acc:HGNC:671]	0.480504
1535	FLRT2-AS1	FLRT2 antisense RNA 1 [Source:HGNC Symbol;Acc:HGNC:55912]	0.48032
1536	YBX1	Y-box binding protein 1 [Source:HGNC Symbol;Acc:HGNC:8014]	0.479961
1537	SMN1	survival of motor neuron 1, telomeric [Source:HGNC Symbol;Acc:HGNC:11117]	0.47978
1538	FOXH1	forkhead box H1 [Source:HGNC Symbol;Acc:HGNC:3814]	0.479549
1539	ULK2	unc-51 like autophagy activating kinase 2 [Source:HGNC Symbol;Acc:HGNC:13480]	0.479139
1540	ATP6V0A4	ATPase H+ transporting V0 subunit a4 [Source:HGNC Symbol;Acc:HGNC:866]	0.479123
1541	SLC35F2	solute carrier family 35 member F2 [Source:HGNC Symbol;Acc:HGNC:23615]	0.479056
1542	FTSJ1	FtsJ RNA 2'-O-methyltransferase 1 [Source:HGNC Symbol;Acc:HGNC:13254]	0.478905
1543	KIF3B	kinesin family member 3B [Source:HGNC Symbol;Acc:HGNC:6320]	0.47871
1544	STRAP	serine/threonine kinase receptor associated protein [Source:HGNC Symbol;Acc:HGNC:30796]	0.478641
1545	ZNF45	zinc finger protein 45 [Source:HGNC Symbol;Acc:HGNC:13111]	0.478585
1546	GSN-AS1	GSN antisense RNA 1 [Source:HGNC Symbol;Acc:HGNC:23372]	0.478265
1547	PRKCZ	protein kinase C zeta [Source:HGNC Symbol;Acc:HGNC:9412]	0.478226
1548	PNMA3	PNMA family member 3 [Source:HGNC Symbol;Acc:HGNC:18742]	0.477938
1549	TRMT1L	tRNA methyltransferase 1 like [Source:HGNC Symbol;Acc:HGNC:16782]	0.477871
1550	BFAR	bifunctional apoptosis regulator [Source:HGNC Symbol;Acc:HGNC:17613]	0.477769
1551	OCIAD1	OCIA domain containing 1 [Source:HGNC Symbol;Acc:HGNC:16074]	0.477724
1552	DDX11-AS1	DDX11 antisense RNA 1 [Source:HGNC Symbol;Acc:HGNC:44176]	0.477537
1553	MRS2	magnesium transporter MRS2 [Source:HGNC Symbol;Acc:HGNC:13785]	0.47723
1554	YEATS2	YEATS domain containing 2 [Source:HGNC Symbol;Acc:HGNC:25489]	0.477198
1555	SH2B1	SH2B adaptor protein 1 [Source:HGNC Symbol;Acc:HGNC:30417]	0.477005
1556	SOX2	SRY-box transcription factor 2 [Source:HGNC Symbol;Acc:HGNC:11195]	0.476815
1557	AKR1E2	aldo-keto reductase family 1 member E2 [Source:HGNC Symbol;Acc:HGNC:23437]	0.476307
1558	ZNF157	zinc finger protein 157 [Source:HGNC Symbol;Acc:HGNC:12942]	0.476074
1559	TAS2R39	taste 2 receptor member 39 [Source:HGNC Symbol;Acc:HGNC:18886]	0.475826
1560	KIZ	kizuna centrosomal protein [Source:HGNC Symbol;Acc:HGNC:15865]	0.475578
1561	CEND1	cell cycle exit and neuronal differentiation 1 [Source:HGNC Symbol;Acc:HGNC:24153]	0.475434
1562	PHYHIP	phytanoyl-CoA 2-hydroxylase interacting protein [Source:HGNC Symbol;Acc:HGNC:16865]	0.475322
1563	KCNA5	potassium voltage-gated channel subfamily A member 5 [Source:HGNC Symbol;Acc:HGNC:6224]	0.475153
1564	PTH2R	parathyroid hormone 2 receptor [Source:HGNC Symbol;Acc:HGNC:9609]	0.475039
1565	SLC45A1	solute carrier family 45 member 1 [Source:HGNC Symbol;Acc:HGNC:17939]	0.474971
1566	MIR9-2	microRNA 9-2 [Source:HGNC Symbol;Acc:HGNC:31642]	0.4749
1567	NALF1	NALCN channel auxiliary factor 1 [Source:HGNC Symbol;Acc:HGNC:33877]	0.474844
1568	LRP6	LDL receptor related protein 6 [Source:HGNC Symbol;Acc:HGNC:6698]	0.474808
1569	WNT10B	Wnt family member 10B [Source:HGNC Symbol;Acc:HGNC:12775]	0.474628
1570	DGKE	diacylglycerol kinase epsilon [Source:HGNC Symbol;Acc:HGNC:2852]	0.47452
1571	ZNF573	zinc finger protein 573 [Source:HGNC Symbol;Acc:HGNC:26420]	0.473939
1572	SLC5A7	solute carrier family 5 member 7 [Source:HGNC Symbol;Acc:HGNC:14025]	0.473768
1573	SEMA4F	ssemaphorin 4F [Source:HGNC Symbol;Acc:HGNC:10734]	0.473615
1574	ASAP1	ArfGAP with SH3 domain, ankyrin repeat and PH domain 1 [Source:HGNC Symbol;Acc:HGNC:2720]	0.473182
1575	ZSCAN21	zinc finger and SCAN domain containing 21 [Source:HGNC Symbol;Acc:HGNC:13104]	0.473045
1576	AMOTL2	angiomotin like 2 [Source:HGNC Symbol;Acc:HGNC:17812]	0.473043
1577	GMPR2	guanosine monophosphate reductase 2 [Source:HGNC Symbol;Acc:HGNC:4377]	0.472932
1578	ZNF639	zinc finger protein 639 [Source:HGNC Symbol;Acc:HGNC:30950]	0.472035
1579	ID1	inhibitor of DNA binding 1 [Source:HGNC Symbol;Acc:HGNC:5360]	0.471958
1580	WDR45	WD repeat domain 45 [Source:HGNC Symbol;Acc:HGNC:28912]	0.471873
1581	FAF1	Fas associated factor 1 [Source:HGNC Symbol;Acc:HGNC:3578]	0.471697
1582	MED19	mediator complex subunit 19 [Source:HGNC Symbol;Acc:HGNC:29600]	0.471224
1583	RRAGA	Ras related GTP binding A [Source:HGNC Symbol;Acc:HGNC:16963]	0.470537
1584	PLD6	phospholipase D family member 6 [Source:HGNC Symbol;Acc:HGNC:30447]	0.470275
1585	RAB2A	RAB2A, member RAS oncogene family [Source:HGNC Symbol;Acc:HGNC:9763]	0.469973
1586	KLHL9	kelch like family member 9 [Source:HGNC Symbol;Acc:HGNC:18732]	0.469894
1587	SLC25A25-AS1	SLC25A25 antisense RNA 1 [Source:HGNC Symbol;Acc:HGNC:27844]	0.469886
1588	RUVBL2	RuvB like AAA ATPase 2 [Source:HGNC Symbol;Acc:HGNC:10475]	0.469874
1589	TRIM58	tripartite motif containing 58 [Source:HGNC Symbol;Acc:HGNC:24150]	0.469549
1590	HM13	histocompatibility minor 13 [Source:HGNC Symbol;Acc:HGNC:16435]	0.468637
1591	ZNF585B	zinc finger protein 585B [Source:HGNC Symbol;Acc:HGNC:30948]	0.468627
1592	TFAM	transcription factor A, mitochondrial [Source:HGNC Symbol;Acc:HGNC:11741]	0.468525
1593	EXOC8	exocyst complex component 8 [Source:HGNC Symbol;Acc:HGNC:24659]	0.468366
1594	SLC4A3	solute carrier family 4 member 3 [Source:HGNC Symbol;Acc:HGNC:11029]	0.467987
1595	PHB2	prohibitin 2 [Source:HGNC Symbol;Acc:HGNC:30306]	0.467863
1596	STK39	serine/threonine kinase 39 [Source:HGNC Symbol;Acc:HGNC:17717]	0.467773
1597	ZNF577	zinc finger protein 577 [Source:HGNC Symbol;Acc:HGNC:28673]	0.467546
1598	SNX32	sorting nexin 32 [Source:HGNC Symbol;Acc:HGNC:26423]	0.467325
1599	MDGA2	MAM domain containing glycosylphosphatidylinositol anchor 2 [Source:HGNC Symbol;Acc:HGNC:19835]	0.467243
1600	DAXX	death domain associated protein [Source:HGNC Symbol;Acc:HGNC:2681]	0.467162
1601	COPS5	COP9 signalosome subunit 5 [Source:HGNC Symbol;Acc:HGNC:2240]	0.466215
1602	CCZ1	CCZ1 homolog, vacuolar protein trafficking and biogenesis associated [Source:HGNC Symbol;Acc:HGNC:21691]	0.465795
1603	GALK2	galactokinase 2 [Source:HGNC Symbol;Acc:HGNC:4119]	0.465233
1604	FAM106A	family with sequence similarity 106 member A [Source:HGNC Symbol;Acc:HGNC:25682]	0.464715
1605	TTC7B	tetratricopeptide repeat domain 7B [Source:HGNC Symbol;Acc:HGNC:19858]	0.464133
1606	GRIK3	glutamate ionotropic receptor kainate type subunit 3 [Source:HGNC Symbol;Acc:HGNC:4581]	0.46408
1607	ZNF285	zinc finger protein 285 [Source:HGNC Symbol;Acc:HGNC:13079]	0.464013
1608	TENT5A	terminal nucleotidyltransferase 5A [Source:HGNC Symbol;Acc:HGNC:18345]	0.463977
1609	POLR2H	RNA polymerase II, I and III subunit H [Source:HGNC Symbol;Acc:HGNC:9195]	0.463943
1610	ZNF230	zinc finger protein 230 [Source:HGNC Symbol;Acc:HGNC:13024]	0.463753
1611	EIF3L	eukaryotic translation initiation factor 3 subunit L [Source:HGNC Symbol;Acc:HGNC:18138]	0.463681
1612	ATG101	autophagy related 101 [Source:HGNC Symbol;Acc:HGNC:25679]	0.463652
1613	LINC00865	long intergenic non-protein coding RNA 865 [Source:HGNC Symbol;Acc:HGNC:45170]	0.463628
1614	PPP1R9A	protein phosphatase 1 regulatory subunit 9A [Source:HGNC Symbol;Acc:HGNC:14946]	0.463511
1615	C1orf52	chromosome 1 open reading frame 52 [Source:HGNC Symbol;Acc:HGNC:24871]	0.463488
1616	HERC1	HECT and RLD domain containing E3 ubiquitin protein ligase family member 1 [Source:HGNC Symbol;Acc:HGNC:4867]	0.463418
1617	PSD	pleckstrin and Sec7 domain containing [Source:HGNC Symbol;Acc:HGNC:9507]	0.463308
1618	SYCE1	synaptonemal complex central element protein 1 [Source:HGNC Symbol;Acc:HGNC:28852]	0.463006
1619	AP2S1	adaptor related protein complex 2 subunit sigma 1 [Source:HGNC Symbol;Acc:HGNC:565]	0.462885
1620	SBK1	SH3 domain binding kinase 1 [Source:HGNC Symbol;Acc:HGNC:17699]	0.462832
1621	FAM162B	family with sequence similarity 162 member B [Source:HGNC Symbol;Acc:HGNC:21549]	0.46267
1622	HENMT1	HEN methyltransferase 1 [Source:HGNC Symbol;Acc:HGNC:26400]	0.462603
1623	RMDN1	regulator of microtubule dynamics 1 [Source:HGNC Symbol;Acc:HGNC:24285]	0.462294
1624	NUCKS1	nuclear casein kinase and cyclin dependent kinase substrate 1 [Source:HGNC Symbol;Acc:HGNC:29923]	0.46222
1625	ZNF585A	zinc finger protein 585A [Source:HGNC Symbol;Acc:HGNC:26305]	0.462045
1626	KCNJ3	potassium inwardly rectifying channel subfamily J member 3 [Source:HGNC Symbol;Acc:HGNC:6264]	0.461995
1627	TBC1D2	TBC1 domain family member 2 [Source:HGNC Symbol;Acc:HGNC:18026]	0.46168
1628	MPZ	myelin protein zero [Source:HGNC Symbol;Acc:HGNC:7225]	0.461213
1629	LINC00667	long intergenic non-protein coding RNA 667 [Source:HGNC Symbol;Acc:HGNC:27906]	0.460963
1630	CCDC26	CCDC26 long non-coding RNA [Source:HGNC Symbol;Acc:HGNC:28416]	0.460312
1631	DHX33	DEAH-box helicase 33 [Source:HGNC Symbol;Acc:HGNC:16718]	0.460234
1632	MAP3K21	mitogen-activated protein kinase kinase kinase 21 [Source:HGNC Symbol;Acc:HGNC:29798]	0.460211
1633	PCDH8	protocadherin 8 [Source:HGNC Symbol;Acc:HGNC:8660]	0.459843
1634	SMC1A	structural maintenance of chromosomes 1A [Source:HGNC Symbol;Acc:HGNC:11111]	0.459574
1635	TMX4	thioredoxin related transmembrane protein 4 [Source:HGNC Symbol;Acc:HGNC:25237]	0.459002
1636	PROX1-AS1	PROX1 antisense RNA 1 [Source:HGNC Symbol;Acc:HGNC:43656]	0.458843
1637	SNHG6	small nucleolar RNA host gene 6 [Source:HGNC Symbol;Acc:HGNC:32965]	0.45858
1638	PA2G4	proliferation-associated 2G4 [Source:HGNC Symbol;Acc:HGNC:8550]	0.458433
1639	SMG1P2	SMG1 pseudogene 2 [Source:HGNC Symbol;Acc:HGNC:49859]	0.458328
1640	ERO1B	endoplasmic reticulum oxidoreductase 1 beta [Source:HGNC Symbol;Acc:HGNC:14355]	0.45806
1641	RNF2	ring finger protein 2 [Source:HGNC Symbol;Acc:HGNC:10061]	0.457761
1642	FITM2	fat storage inducing transmembrane protein 2 [Source:HGNC Symbol;Acc:HGNC:16135]	0.457252
1643	MESP1	mesoderm posterior bHLH transcription factor 1 [Source:HGNC Symbol;Acc:HGNC:29658]	0.457165
1644	PLPPR2	phospholipid phosphatase related 2 [Source:HGNC Symbol;Acc:HGNC:29566]	0.457107
1645	ADCYAP1	adenylate cyclase activating polypeptide 1 [Source:HGNC Symbol;Acc:HGNC:241]	0.456777
1646	FAM133A	family with sequence similarity 133 member A [Source:HGNC Symbol;Acc:HGNC:26748]	0.456738
1647	TENM3-AS1	TENM3 antisense RNA 1 [Source:HGNC Symbol;Acc:HGNC:28076]	0.45598
1648	PLGLB1	plasminogen like B1 [Source:HGNC Symbol;Acc:HGNC:9072]	0.455936
1649	CLINT1	clathrin interactor 1 [Source:HGNC Symbol;Acc:HGNC:23186]	0.455808
1650	C2orf27A	chromosome 2 open reading frame 27A [Source:HGNC Symbol;Acc:HGNC:25077]	0.455599
1651	SMAP1	small ArfGAP 1 [Source:HGNC Symbol;Acc:HGNC:19651]	0.455498
1652	RCOR3	REST corepressor 3 [Source:HGNC Symbol;Acc:HGNC:25594]	0.455484
1653	PIK3IP1-DT	PIK3IP1 divergent transcript [Source:HGNC Symbol;Acc:HGNC:41072]	0.455467
1654	ALKBH2	alkB homolog 2, alpha-ketoglutarate dependent dioxygenase [Source:HGNC Symbol;Acc:HGNC:32487]	0.455441
1655	LINC02987	long intergenic non-protein coding RNA 2987 [Source:HGNC Symbol;Acc:HGNC:56093]	0.455436
1656	HTRA2	HtrA serine peptidase 2 [Source:HGNC Symbol;Acc:HGNC:14348]	0.455365
1657	NSF	N-ethylmaleimide sensitive factor, vesicle fusing ATPase [Source:HGNC Symbol;Acc:HGNC:8016]	0.455324
1658	SCRG1	stimulator of chondrogenesis 1 [Source:HGNC Symbol;Acc:HGNC:17036]	0.455279
1659	SLU7	SLU7 homolog, splicing factor [Source:HGNC Symbol;Acc:HGNC:16939]	0.45508
1660	TOMM5	translocase of outer mitochondrial membrane 5 [Source:HGNC Symbol;Acc:HGNC:31369]	0.455023
1661	TMEM268	transmembrane protein 268 [Source:HGNC Symbol;Acc:HGNC:24513]	0.454854
1662	ENSG00000236064	novel transcript, antisense to MID2	0.454624
1663	RBM8A	RNA binding motif protein 8A [Source:HGNC Symbol;Acc:HGNC:9905]	0.454327
1664	TBP	TATA-box binding protein [Source:HGNC Symbol;Acc:HGNC:11588]	0.454318
1665	PCDHGA11	protocadherin gamma subfamily A, 11 [Source:HGNC Symbol;Acc:HGNC:8698]	0.454279
1666	SLC22A17	solute carrier family 22 member 17 [Source:HGNC Symbol;Acc:HGNC:23095]	0.454244
1667	NR2C2AP	nuclear receptor 2C2 associated protein [Source:HGNC Symbol;Acc:HGNC:30763]	0.454078
1668	RTP5	receptor transporter protein 5 (putative) [Source:HGNC Symbol;Acc:HGNC:26585]	0.453838
1669	EOLA1	endothelium and lymphocyte associated ASCH domain 1 [Source:HGNC Symbol;Acc:HGNC:28089]	0.453817
1670	UGGT1	UDP-glucose glycoprotein glucosyltransferase 1 [Source:HGNC Symbol;Acc:HGNC:15663]	0.453757
1671	PRMT2	protein arginine methyltransferase 2 [Source:HGNC Symbol;Acc:HGNC:5186]	0.453421
1672	PGM2	phosphoglucomutase 2 [Source:HGNC Symbol;Acc:HGNC:8906]	0.453346
1673	HTR7	5-hydroxytryptamine receptor 7 [Source:HGNC Symbol;Acc:HGNC:5302]	0.45292
1674	PPP2CB	protein phosphatase 2 catalytic subunit beta [Source:HGNC Symbol;Acc:HGNC:9300]	0.452756
1675	ARHGEF4	Rho guanine nucleotide exchange factor 4 [Source:HGNC Symbol;Acc:HGNC:684]	0.452439
1676	LNP1	leukemia NUP98 fusion partner 1 [Source:HGNC Symbol;Acc:HGNC:28014]	0.452138
1677	WDSUB1	WD repeat, sterile alpha motif and U-box domain containing 1 [Source:HGNC Symbol;Acc:HGNC:26697]	0.451496
1678	FEZ1	fasciculation and elongation protein zeta 1 [Source:HGNC Symbol;Acc:HGNC:3659]	0.451459
1679	MRAS	muscle RAS oncogene homolog [Source:HGNC Symbol;Acc:HGNC:7227]	0.451294
1680	MAPT-AS1	MAPT antisense RNA 1 [Source:HGNC Symbol;Acc:HGNC:43738]	0.451221
1681	DTNBP1	dystrobrevin binding protein 1 [Source:HGNC Symbol;Acc:HGNC:17328]	0.451063
1682	SCFD2	sec1 family domain containing 2 [Source:HGNC Symbol;Acc:HGNC:30676]	0.451049
1683	SFTA3	surfactant associated 3 [Source:HGNC Symbol;Acc:HGNC:18387]	0.450756
1684	NTSR1	neurotensin receptor 1 [Source:HGNC Symbol;Acc:HGNC:8039]	0.450643
1685	FARSB	phenylalanyl-tRNA synthetase subunit beta [Source:HGNC Symbol;Acc:HGNC:17800]	0.45031
1686	GAPVD1	GTPase activating protein and VPS9 domains 1 [Source:HGNC Symbol;Acc:HGNC:23375]	0.450283
1687	KIAA1328	KIAA1328 [Source:HGNC Symbol;Acc:HGNC:29248]	0.449797
1688	KYAT1	kynurenine aminotransferase 1 [Source:HGNC Symbol;Acc:HGNC:1564]	0.449695
1689	RHOBTB2	Rho related BTB domain containing 2 [Source:HGNC Symbol;Acc:HGNC:18756]	0.449437
1690	PHF14	PHD finger protein 14 [Source:HGNC Symbol;Acc:HGNC:22203]	0.449082
1691	GRIK4	glutamate ionotropic receptor kainate type subunit 4 [Source:HGNC Symbol;Acc:HGNC:4582]	0.449074
1692	HCN3	hyperpolarization activated cyclic nucleotide gated potassium channel 3 [Source:HGNC Symbol;Acc:HGNC:19183]	0.449031
1693	ELP2	elongator acetyltransferase complex subunit 2 [Source:HGNC Symbol;Acc:HGNC:18248]	0.448697
1694	ZNF528	zinc finger protein 528 [Source:HGNC Symbol;Acc:HGNC:29384]	0.44859
1695	SPATA2	spermatogenesis associated 2 [Source:HGNC Symbol;Acc:HGNC:14681]	0.448535
1696	SILC1	sciatic injury induced lincRNA upregulator of SOX11 [Source:HGNC Symbol;Acc:HGNC:26403]	0.448135
1697	SCAI	suppressor of cancer cell invasion [Source:HGNC Symbol;Acc:HGNC:26709]	0.448044
1698	SYNJ2BP	synaptojanin 2 binding protein [Source:HGNC Symbol;Acc:HGNC:18955]	0.448021
1699	POGK	pogo transposable element derived with KRAB domain [Source:HGNC Symbol;Acc:HGNC:18800]	0.447954
1700	PIP4P2	phosphatidylinositol-4,5-bisphosphate 4-phosphatase 2 [Source:HGNC Symbol;Acc:HGNC:25452]	0.447936
1701	SEPHS2	selenophosphate synthetase 2 [Source:HGNC Symbol;Acc:HGNC:19686]	0.447719
1702	ELOVL4	ELOVL fatty acid elongase 4 [Source:HGNC Symbol;Acc:HGNC:14415]	0.447604
1703	RINT1	RAD50 interactor 1 [Source:HGNC Symbol;Acc:HGNC:21876]	0.447359
1704	MARVELD1	MARVEL domain containing 1 [Source:HGNC Symbol;Acc:HGNC:28674]	0.447157
1705	ATP1A3	ATPase Na+/K+ transporting subunit alpha 3 [Source:HGNC Symbol;Acc:HGNC:801]	0.447062
1706	IDS	iduronate 2-sulfatase [Source:HGNC Symbol;Acc:HGNC:5389]	0.447026
1707	TMEM177	transmembrane protein 177 [Source:HGNC Symbol;Acc:HGNC:28143]	0.446456
1708	PFKP-DT	PFKP divergent transcript [Source:HGNC Symbol;Acc:HGNC:55177]	0.446337
1709	CSTF2	cleavage stimulation factor subunit 2 [Source:HGNC Symbol;Acc:HGNC:2484]	0.446172
1710	IZUMO2	IZUMO family member 2 [Source:HGNC Symbol;Acc:HGNC:28518]	0.445534
1711	ISCA1	iron-sulfur cluster assembly 1 [Source:HGNC Symbol;Acc:HGNC:28660]	0.445452
1712	C2CD2L	C2CD2 like [Source:HGNC Symbol;Acc:HGNC:29000]	0.44544
1713	WIF1	WNT inhibitory factor 1 [Source:HGNC Symbol;Acc:HGNC:18081]	0.445284
1714	SARM1	sterile alpha and TIR motif containing 1 [Source:HGNC Symbol;Acc:HGNC:17074]	0.445263
1715	ELAPOR2	endosome-lysosome associated apoptosis and autophagy regulator family member 2 [Source:HGNC Symbol;Acc:HGNC:21945]	0.445236
1716	PDIA3P1	protein disulfide isomerase family A member 3 pseudogene 1 [Source:HGNC Symbol;Acc:HGNC:4607]	0.445016
1717	CEP350	centrosomal protein 350 [Source:HGNC Symbol;Acc:HGNC:24238]	0.444835
1718	RFPL2	ret finger protein like 2 [Source:HGNC Symbol;Acc:HGNC:9979]	0.444735
1719	LINC00620	long intergenic non-protein coding RNA 620 [Source:HGNC Symbol;Acc:HGNC:44223]	0.444622
1720	TOX2	TOX high mobility group box family member 2 [Source:HGNC Symbol;Acc:HGNC:16095]	0.444341
1721	MAPKAPK5-AS1	MAPKAPK5 antisense RNA 1 [Source:HGNC Symbol;Acc:HGNC:24091]	0.44378
1722	DHPS	deoxyhypusine synthase [Source:HGNC Symbol;Acc:HGNC:2869]	0.4437
1723	PSMD12	proteasome 26S subunit, non-ATPase 12 [Source:HGNC Symbol;Acc:HGNC:9557]	0.443629
1724	UBE2Q2P16	UBE2Q2 pseudogene 16 [Source:HGNC Symbol;Acc:HGNC:44656]	0.443596
1725	USP49	ubiquitin specific peptidase 49 [Source:HGNC Symbol;Acc:HGNC:20078]	0.443563
1726	CACNB4	calcium voltage-gated channel auxiliary subunit beta 4 [Source:HGNC Symbol;Acc:HGNC:1404]	0.443444
1727	TMEM74B	transmembrane protein 74B [Source:HGNC Symbol;Acc:HGNC:15893]	0.4433
1728	EIF4A2	eukaryotic translation initiation factor 4A2 [Source:HGNC Symbol;Acc:HGNC:3284]	0.443053
1729	C15orf40	chromosome 15 open reading frame 40 [Source:HGNC Symbol;Acc:HGNC:28443]	0.442973
1730	TDG	thymine DNA glycosylase [Source:HGNC Symbol;Acc:HGNC:11700]	0.442876
1731	SNTG1	syntrophin gamma 1 [Source:HGNC Symbol;Acc:HGNC:13740]	0.442644
1732	PRKY	protein kinase Y-linked (pseudogene) [Source:HGNC Symbol;Acc:HGNC:9444]	0.442227
1733	HCG18	HLA complex group 18 [Source:HGNC Symbol;Acc:HGNC:31337]	0.441922
1734	RNF175	ring finger protein 175 [Source:HGNC Symbol;Acc:HGNC:27735]	0.441896
1735	SYNGR3	synaptogyrin 3 [Source:HGNC Symbol;Acc:HGNC:11501]	0.441514
1736	TGS1	trimethylguanosine synthase 1 [Source:HGNC Symbol;Acc:HGNC:17843]	0.441387
1737	STX6	syntaxin 6 [Source:HGNC Symbol;Acc:HGNC:11441]	0.44104
1738	NKIRAS2	NFKB inhibitor interacting Ras like 2 [Source:HGNC Symbol;Acc:HGNC:17898]	0.441005
1739	SNIP1	Smad nuclear interacting protein 1 [Source:HGNC Symbol;Acc:HGNC:30587]	0.440788
1740	NACA	nascent polypeptide associated complex subunit alpha [Source:HGNC Symbol;Acc:HGNC:7629]	0.44072
1741	FOXN2	forkhead box N2 [Source:HGNC Symbol;Acc:HGNC:5281]	0.44055
1742	TUBA3E	tubulin alpha 3e [Source:HGNC Symbol;Acc:HGNC:20765]	0.44047
1743	FCHSD2	FCH and double SH3 domains 2 [Source:HGNC Symbol;Acc:HGNC:29114]	0.440101
1744	LRRD1	leucine rich repeats and death domain containing 1 [Source:HGNC Symbol;Acc:HGNC:34300]	0.440075
1745	KBTBD4	kelch repeat and BTB domain containing 4 [Source:HGNC Symbol;Acc:HGNC:23761]	0.440015
1746	NCK2	NCK adaptor protein 2 [Source:HGNC Symbol;Acc:HGNC:7665]	0.439584
1747	KCNB1	potassium voltage-gated channel subfamily B member 1 [Source:HGNC Symbol;Acc:HGNC:6231]	0.439283
1748	ARL2BP	ADP ribosylation factor like GTPase 2 binding protein [Source:HGNC Symbol;Acc:HGNC:17146]	0.439156
1749	TICAM1	TIR domain containing adaptor molecule 1 [Source:HGNC Symbol;Acc:HGNC:18348]	0.438729
1750	DNAJC14	DnaJ heat shock protein family (Hsp40) member C14 [Source:HGNC Symbol;Acc:HGNC:24581]	0.438384
1751	KLRC4	killer cell lectin like receptor C4 [Source:HGNC Symbol;Acc:HGNC:6377]	0.438067
1752	PSMD13	proteasome 26S subunit, non-ATPase 13 [Source:HGNC Symbol;Acc:HGNC:9558]	0.438008
1753	LINC01694	long intergenic non-protein coding RNA 1694 [Source:HGNC Symbol;Acc:HGNC:52481]	0.437819
1754	LINC02960	long intergenic non-protein coding RNA 2960 [Source:HGNC Symbol;Acc:HGNC:55985]	0.4377
1755	PLCB1	phospholipase C beta 1 [Source:HGNC Symbol;Acc:HGNC:15917]	0.437329
1756	PEX5	peroxisomal biogenesis factor 5 [Source:HGNC Symbol;Acc:HGNC:9719]	0.437245
1757	C10orf67	chromosome 10 open reading frame 67 [Source:HGNC Symbol;Acc:HGNC:28716]	0.436983
1758	ZNF843	zinc finger protein 843 [Source:HGNC Symbol;Acc:HGNC:28710]	0.436905
1759	TDRD10	tudor domain containing 10 [Source:HGNC Symbol;Acc:HGNC:25316]	0.43681
1760	NGB	neuroglobin [Source:HGNC Symbol;Acc:HGNC:14077]	0.436804
1761	MRPL3	mitochondrial ribosomal protein L3 [Source:HGNC Symbol;Acc:HGNC:10379]	0.436748
1762	OPN4	opsin 4 [Source:HGNC Symbol;Acc:HGNC:14449]	0.436745
1763	NUP133	nucleoporin 133 [Source:HGNC Symbol;Acc:HGNC:18016]	0.436734
1764	MIR4453HG	MIR4453 host gene [Source:HGNC Symbol;Acc:HGNC:25288]	0.436347
1765	SVEP1	sushi, von Willebrand factor type A, EGF and pentraxin domain containing 1 [Source:HGNC Symbol;Acc:HGNC:15985]	0.435714
1766	PLPPR5-AS1	PLPPR5 antisense RNA 1 [Source:HGNC Symbol;Acc:HGNC:55720]	0.435547
1767	PAXBP1-AS1	PAXBP1 antisense RNA 1 [Source:HGNC Symbol;Acc:HGNC:39603]	0.435401
1768	COL9A1	collagen type IX alpha 1 chain [Source:HGNC Symbol;Acc:HGNC:2217]	0.435353
1769	MRPL33	mitochondrial ribosomal protein L33 [Source:HGNC Symbol;Acc:HGNC:14487]	0.434904
1770	TXNRD1	thioredoxin reductase 1 [Source:HGNC Symbol;Acc:HGNC:12437]	0.434891
1771	PAH	phenylalanine hydroxylase [Source:HGNC Symbol;Acc:HGNC:8582]	0.434889
1772	PPARGC1A	PPARG coactivator 1 alpha [Source:HGNC Symbol;Acc:HGNC:9237]	0.434799
1773	MSL1	MSL complex subunit 1 [Source:HGNC Symbol;Acc:HGNC:27905]	0.434736
1774	PTPN4	protein tyrosine phosphatase non-receptor type 4 [Source:HGNC Symbol;Acc:HGNC:9656]	0.434486
1775	ITIH6	inter-alpha-trypsin inhibitor heavy chain family member 6 [Source:HGNC Symbol;Acc:HGNC:28907]	0.434444
1776	COX8A	cytochrome c oxidase subunit 8A [Source:HGNC Symbol;Acc:HGNC:2294]	0.434333
1777	SPATA32	spermatogenesis associated 32 [Source:HGNC Symbol;Acc:HGNC:26349]	0.434219
1778	COL9A3	collagen type IX alpha 3 chain [Source:HGNC Symbol;Acc:HGNC:2219]	0.433967
1779	ANKRD13B	ankyrin repeat domain 13B [Source:HGNC Symbol;Acc:HGNC:26363]	0.433897
1780	ZFYVE28	zinc finger FYVE-type containing 28 [Source:HGNC Symbol;Acc:HGNC:29334]	0.433893
1781	CNNM1	cyclin and CBS domain divalent metal cation transport mediator 1 [Source:HGNC Symbol;Acc:HGNC:102]	0.433829
1782	MSANTD2	Myb/SANT DNA binding domain containing 2 [Source:HGNC Symbol;Acc:HGNC:26266]	0.433826
1783	GARNL3	GTPase activating Rap/RanGAP domain like 3 [Source:HGNC Symbol;Acc:HGNC:25425]	0.433819
1784	SH3YL1	SH3 and SYLF domain containing 1 [Source:HGNC Symbol;Acc:HGNC:29546]	0.433749
1785	ACAN	aggrecan [Source:HGNC Symbol;Acc:HGNC:319]	0.43374
1786	METAP1	methionyl aminopeptidase 1 [Source:HGNC Symbol;Acc:HGNC:15789]	0.433519
1787	CLIP3	CAP-Gly domain containing linker protein 3 [Source:HGNC Symbol;Acc:HGNC:24314]	0.433323
1788	RADX	RPA1 related single stranded DNA binding protein, X-linked [Source:HGNC Symbol;Acc:HGNC:25486]	0.433318
1789	CLSTN2	calsyntenin 2 [Source:HGNC Symbol;Acc:HGNC:17448]	0.433213
1790	TET3	tet methylcytosine dioxygenase 3 [Source:HGNC Symbol;Acc:HGNC:28313]	0.432894
1791	DPF1	double PHD fingers 1 [Source:HGNC Symbol;Acc:HGNC:20225]	0.432824
1792	PRDM10	PR/SET domain 10 [Source:HGNC Symbol;Acc:HGNC:13995]	0.432379
1793	LINC02114	long intergenic non-protein coding RNA 2114 [Source:HGNC Symbol;Acc:HGNC:52968]	0.432259
1794	IGSF8	immunoglobulin superfamily member 8 [Source:HGNC Symbol;Acc:HGNC:17813]	0.432112
1795	TUG1	taurine up-regulated 1 [Source:HGNC Symbol;Acc:HGNC:26066]	0.432044
1796	FBXO46	F-box protein 46 [Source:HGNC Symbol;Acc:HGNC:25069]	0.432015
1797	ARNT2-DT	ARNT2 divergent transcript [Source:HGNC Symbol;Acc:HGNC:56077]	0.431458
1798	UAP1	UDP-N-acetylglucosamine pyrophosphorylase 1 [Source:HGNC Symbol;Acc:HGNC:12457]	0.431421
1799	TXLNG	taxilin gamma [Source:HGNC Symbol;Acc:HGNC:18578]	0.431104
1800	TCAM1P	testicular cell adhesion molecule 1, pseudogene [Source:HGNC Symbol;Acc:HGNC:30707]	0.430673
1801	SOX2-OT	SOX2 overlapping transcript [Source:HGNC Symbol;Acc:HGNC:20209]	0.430617
1802	PORCN	porcupine O-acyltransferase [Source:HGNC Symbol;Acc:HGNC:17652]	0.430531
1803	SYT5	synaptotagmin 5 [Source:HGNC Symbol;Acc:HGNC:11513]	0.430197
1804	ARNT2	aryl hydrocarbon receptor nuclear translocator 2 [Source:HGNC Symbol;Acc:HGNC:16876]	0.430147
1805	ANGEL2	angel homolog 2 [Source:HGNC Symbol;Acc:HGNC:30534]	0.430146
1806	DUSP9	dual specificity phosphatase 9 [Source:HGNC Symbol;Acc:HGNC:3076]	0.430134
1807	MRPL35	mitochondrial ribosomal protein L35 [Source:HGNC Symbol;Acc:HGNC:14489]	0.430008
1808	EBF4	EBF family member 4 [Source:HGNC Symbol;Acc:HGNC:29278]	0.429885
1809	INO80D	INO80 complex subunit D [Source:HGNC Symbol;Acc:HGNC:25997]	0.429857
1810	ZNF281	zinc finger protein 281 [Source:HGNC Symbol;Acc:HGNC:13075]	0.429703
1811	C3orf70	chromosome 3 open reading frame 70 [Source:HGNC Symbol;Acc:HGNC:33731]	0.429602
1812	C16orf92	chromosome 16 open reading frame 92 [Source:HGNC Symbol;Acc:HGNC:26346]	0.429135
1813	TOPBP1	DNA topoisomerase II binding protein 1 [Source:HGNC Symbol;Acc:HGNC:17008]	0.429023
1814	PDZRN4	PDZ domain containing ring finger 4 [Source:HGNC Symbol;Acc:HGNC:30552]	0.428615
1815	MTX1	metaxin 1 [Source:HGNC Symbol;Acc:HGNC:7504]	0.428591
1816	TMEM130	transmembrane protein 130 [Source:HGNC Symbol;Acc:HGNC:25429]	0.428494
1817	COG8	component of oligomeric golgi complex 8 [Source:HGNC Symbol;Acc:HGNC:18623]	0.428139
1818	INIP	INTS3 and NABP interacting protein [Source:HGNC Symbol;Acc:HGNC:24994]	0.428116
1819	PLPPR3	phospholipid phosphatase related 3 [Source:HGNC Symbol;Acc:HGNC:23497]	0.42809
1820	VSTM2B-DT	VSTM2B divergent transcript [Source:HGNC Symbol;Acc:HGNC:27615]	0.427675
1821	EVPLL	envoplakin like [Source:HGNC Symbol;Acc:HGNC:35236]	0.427646
1822	ENTPD4	ectonucleoside triphosphate diphosphohydrolase 4 [Source:HGNC Symbol;Acc:HGNC:14573]	0.42743
1823	KCNK3	potassium two pore domain channel subfamily K member 3 [Source:HGNC Symbol;Acc:HGNC:6278]	0.427304
1824	MYC	MYC proto-oncogene, bHLH transcription factor [Source:HGNC Symbol;Acc:HGNC:7553]	0.427134
1825	GBA2	glucosylceramidase beta 2 [Source:HGNC Symbol;Acc:HGNC:18986]	0.427028
1826	TCEAL1	transcription elongation factor A like 1 [Source:HGNC Symbol;Acc:HGNC:11616]	0.426968
1827	SLC13A1	solute carrier family 13 member 1 [Source:HGNC Symbol;Acc:HGNC:10916]	0.426858
1828	LINC00290	long intergenic non-protein coding RNA 290 [Source:HGNC Symbol;Acc:HGNC:38515]	0.426616
1829	EIF3M	eukaryotic translation initiation factor 3 subunit M [Source:HGNC Symbol;Acc:HGNC:24460]	0.426435
1830	ZBTB20	zinc finger and BTB domain containing 20 [Source:HGNC Symbol;Acc:HGNC:13503]	0.426404
1831	SHLD3	shieldin complex subunit 3 [Source:HGNC Symbol;Acc:HGNC:53826]	0.426225
1832	ZNF674	zinc finger protein 674 [Source:HGNC Symbol;Acc:HGNC:17625]	0.426208
1833	DBNDD2	dysbindin domain containing 2 [Source:HGNC Symbol;Acc:HGNC:15881]	0.426003
1834	LIPA	lipase A, lysosomal acid type [Source:HGNC Symbol;Acc:HGNC:6617]	0.425971
1835	RPL38	ribosomal protein L38 [Source:HGNC Symbol;Acc:HGNC:10349]	0.425879
1836	ZNF678	zinc finger protein 678 [Source:HGNC Symbol;Acc:HGNC:28652]	0.425828
1837	FAM169A	family with sequence similarity 169 member A [Source:HGNC Symbol;Acc:HGNC:29138]	0.425632
1838	PITPNM3	PITPNM family member 3 [Source:HGNC Symbol;Acc:HGNC:21043]	0.425527
1839	ZNF692	zinc finger protein 692 [Source:HGNC Symbol;Acc:HGNC:26049]	0.425509
1840	ENSG00000229042	novel transcript, antisense to PTPRT	0.425507
1841	VAMP2	vesicle associated membrane protein 2 [Source:HGNC Symbol;Acc:HGNC:12643]	0.42537
1842	NME2	NME/NM23 nucleoside diphosphate kinase 2 [Source:HGNC Symbol;Acc:HGNC:7850]	0.425136
1843	PRR16	proline rich 16 [Source:HGNC Symbol;Acc:HGNC:29654]	0.424823
1844	ATP2B2	ATPase plasma membrane Ca2+ transporting 2 [Source:HGNC Symbol;Acc:HGNC:815]	0.42474
1845	NPAS4	neuronal PAS domain protein 4 [Source:HGNC Symbol;Acc:HGNC:18983]	0.424704
1846	DEPDC5	DEP domain containing 5, GATOR1 subcomplex subunit [Source:HGNC Symbol;Acc:HGNC:18423]	0.424502
1847	DCAF7	DDB1 and CUL4 associated factor 7 [Source:HGNC Symbol;Acc:HGNC:30915]	0.424478
1848	EFCAB2	EF-hand calcium binding domain 2 [Source:HGNC Symbol;Acc:HGNC:28166]	0.424296
1849	AMH	anti-Mullerian hormone [Source:HGNC Symbol;Acc:HGNC:464]	0.424292
1850	MPHOSPH10	M-phase phosphoprotein 10 [Source:HGNC Symbol;Acc:HGNC:7213]	0.42419
1851	ST8SIA4	ST8 alpha-N-acetyl-neuraminide alpha-2,8-sialyltransferase 4 [Source:HGNC Symbol;Acc:HGNC:10871]	0.424102
1852	PSMA6	proteasome 20S subunit alpha 6 [Source:HGNC Symbol;Acc:HGNC:9535]	0.424067
1853	RFX6	regulatory factor X6 [Source:HGNC Symbol;Acc:HGNC:21478]	0.423972
1854	PIP5K1B	phosphatidylinositol-4-phosphate 5-kinase type 1 beta [Source:HGNC Symbol;Acc:HGNC:8995]	0.423796
1855	TCEAL4	transcription elongation factor A like 4 [Source:HGNC Symbol;Acc:HGNC:26121]	0.423793
1856	PPFIA2	PTPRF interacting protein alpha 2 [Source:HGNC Symbol;Acc:HGNC:9246]	0.423444
1857	ZNF320	zinc finger protein 320 [Source:HGNC Symbol;Acc:HGNC:13842]	0.423305
1858	IARS2	isoleucyl-tRNA synthetase 2, mitochondrial [Source:HGNC Symbol;Acc:HGNC:29685]	0.423277
1859	TIGD1	tigger transposable element derived 1 [Source:HGNC Symbol;Acc:HGNC:14523]	0.423187
1860	DCAF6	DDB1 and CUL4 associated factor 6 [Source:HGNC Symbol;Acc:HGNC:30002]	0.423133
1861	LINC00710	long intergenic non-protein coding RNA 710 [Source:HGNC Symbol;Acc:HGNC:27386]	0.423004
1862	SCNM1	sodium channel modifier 1 [Source:HGNC Symbol;Acc:HGNC:23136]	0.422972
1863	LSM8	LSM8 homolog, U6 small nuclear RNA associated [Source:HGNC Symbol;Acc:HGNC:20471]	0.422719
1864	CADM2-AS1	CADM2 antisense RNA 1 [Source:HGNC Symbol;Acc:HGNC:41248]	0.422539
1865	RBMX2	RNA binding motif protein X-linked 2 [Source:HGNC Symbol;Acc:HGNC:24282]	0.422453
1866	TOB1-AS1	TOB1 antisense RNA 1 [Source:HGNC Symbol;Acc:HGNC:44340]	0.422296
1867	DSCAML1	DS cell adhesion molecule like 1 [Source:HGNC Symbol;Acc:HGNC:14656]	0.422174
1868	NEDD4L	NEDD4 like E3 ubiquitin protein ligase [Source:HGNC Symbol;Acc:HGNC:7728]	0.422143
1869	GPC1-AS1	GPC1 antisense RNA 1 [Source:HGNC Symbol;Acc:HGNC:56102]	0.422112
1870	PSMC5	proteasome 26S subunit, ATPase 5 [Source:HGNC Symbol;Acc:HGNC:9552]	0.422094
1871	IFNGR2	interferon gamma receptor 2 [Source:HGNC Symbol;Acc:HGNC:5440]	0.421916
1872	COX6A1P1	cytochrome c oxidase subunit V1a polypeptide 1 (COX6A1) pseudogene	0.42179
1873	IMP3	IMP U3 small nucleolar ribonucleoprotein 3 [Source:HGNC Symbol;Acc:HGNC:14497]	0.421704
1874	C1GALT1C1L	C1GALT1 specific chaperone 1 like [Source:HGNC Symbol;Acc:HGNC:51617]	0.421566
1875	ZNF84	zinc finger protein 84 [Source:HGNC Symbol;Acc:HGNC:13159]	0.421529
1876	ELP3	elongator acetyltransferase complex subunit 3 [Source:HGNC Symbol;Acc:HGNC:20696]	0.421394
1877	PFKP	phosphofructokinase, platelet [Source:HGNC Symbol;Acc:HGNC:8878]	0.421312
1878	USP31	ubiquitin specific peptidase 31 [Source:HGNC Symbol;Acc:HGNC:20060]	0.421224
1879	BLVRA	biliverdin reductase A [Source:HGNC Symbol;Acc:HGNC:1062]	0.421039
1880	RNPS1	RNA binding protein with serine rich domain 1 [Source:HGNC Symbol;Acc:HGNC:10080]	0.42081
1881	PTS	6-pyruvoyltetrahydropterin synthase [Source:HGNC Symbol;Acc:HGNC:9689]	0.420784
1882	ELAVL1	ELAV like RNA binding protein 1 [Source:HGNC Symbol;Acc:HGNC:3312]	0.420731
1883	PITPNA-AS1	PITPNA antisense RNA 1 [Source:HGNC Symbol;Acc:HGNC:44116]	0.420644
1884	DCTN1-AS1	DCTN1 antisense RNA 1 [Source:HGNC Symbol;Acc:HGNC:44151]	0.42021
1885	COX7A2	cytochrome c oxidase subunit 7A2 [Source:HGNC Symbol;Acc:HGNC:2288]	0.420172
1886	CIAO2B	cytosolic iron-sulfur assembly component 2B [Source:HGNC Symbol;Acc:HGNC:24261]	0.41984
1887	POLR3GL	RNA polymerase III subunit GL [Source:HGNC Symbol;Acc:HGNC:28466]	0.419553
1888	THY1	Thy-1 cell surface antigen [Source:HGNC Symbol;Acc:HGNC:11801]	0.419479
1889	MAPK8	mitogen-activated protein kinase 8 [Source:HGNC Symbol;Acc:HGNC:6881]	0.418988
1890	TRMT112	tRNA methyltransferase activator subunit 11-2 [Source:HGNC Symbol;Acc:HGNC:26940]	0.418968
1891	PFKM	phosphofructokinase, muscle [Source:HGNC Symbol;Acc:HGNC:8877]	0.418959
1892	PRDM2	PR/SET domain 2 [Source:HGNC Symbol;Acc:HGNC:9347]	0.41894
1893	COP1	COP1 E3 ubiquitin ligase [Source:HGNC Symbol;Acc:HGNC:17440]	0.418889
1894	LINC01448	long intergenic non-protein coding RNA 1448 [Source:HGNC Symbol;Acc:HGNC:50790]	0.418289
1895	OR2W3	olfactory receptor family 2 subfamily W member 3 [Source:HGNC Symbol;Acc:HGNC:15021]	0.418047
1896	MED31	mediator complex subunit 31 [Source:HGNC Symbol;Acc:HGNC:24260]	0.41766
1897	NDUFA13	NADH:ubiquinone oxidoreductase subunit A13 [Source:HGNC Symbol;Acc:HGNC:17194]	0.41749
1898	CSNK2A1	casein kinase 2 alpha 1 [Source:HGNC Symbol;Acc:HGNC:2457]	0.417454
1899	NUP58	nucleoporin 58 [Source:HGNC Symbol;Acc:HGNC:20261]	0.417419
1900	TMEM63C	transmembrane protein 63C [Source:HGNC Symbol;Acc:HGNC:23787]	0.417387
1901	AMMECR1L	AMMECR1 like [Source:HGNC Symbol;Acc:HGNC:28658]	0.417291
1902	PHRF1	PHD and ring finger domains 1 [Source:HGNC Symbol;Acc:HGNC:24351]	0.417062
1903	TIMM10	translocase of inner mitochondrial membrane 10 [Source:HGNC Symbol;Acc:HGNC:11814]	0.417056
1904	SPIN1	spindlin 1 [Source:HGNC Symbol;Acc:HGNC:11243]	0.416988
1905	AP4B1	adaptor related protein complex 4 subunit beta 1 [Source:HGNC Symbol;Acc:HGNC:572]	0.416447
1906	TRO	trophinin [Source:HGNC Symbol;Acc:HGNC:12326]	0.416261
1907	ZNF175	zinc finger protein 175 [Source:HGNC Symbol;Acc:HGNC:12964]	0.416238
1908	LINC00032	long intergenic non-protein coding RNA 32 [Source:HGNC Symbol;Acc:HGNC:16506]	0.416194
1909	GNAQ	G protein subunit alpha q [Source:HGNC Symbol;Acc:HGNC:4390]	0.416075
1910	ABCF1	ATP binding cassette subfamily F member 1 [Source:HGNC Symbol;Acc:HGNC:70]	0.415997
1911	NOP58	NOP58 ribonucleoprotein [Source:HGNC Symbol;Acc:HGNC:29926]	0.415593
1912	LIN9	lin-9 DREAM MuvB core complex component [Source:HGNC Symbol;Acc:HGNC:30830]	0.415303
1913	AGPS	alkylglycerone phosphate synthase [Source:HGNC Symbol;Acc:HGNC:327]	0.415198
1914	TUBGCP4	tubulin gamma complex associated protein 4 [Source:HGNC Symbol;Acc:HGNC:16691]	0.415107
1915	TRAK2	trafficking kinesin protein 2 [Source:HGNC Symbol;Acc:HGNC:13206]	0.415032
1916	COPB2	COPI coat complex subunit beta 2 [Source:HGNC Symbol;Acc:HGNC:2232]	0.414942
1917	C17orf49	chromosome 17 open reading frame 49 [Source:HGNC Symbol;Acc:HGNC:28737]	0.414923
1918	NKX2-8	NK2 homeobox 8 [Source:HGNC Symbol;Acc:HGNC:16364]	0.41446
1919	STPG3-AS1	STPG3 antisense RNA 1 [Source:HGNC Symbol;Acc:HGNC:51176]	0.414271
1920	TMEM25	transmembrane protein 25 [Source:HGNC Symbol;Acc:HGNC:25890]	0.414241
1921	RACK1	receptor for activated C kinase 1 [Source:HGNC Symbol;Acc:HGNC:4399]	0.41423
1922	RPS19BP1	ribosomal protein S19 binding protein 1 [Source:HGNC Symbol;Acc:HGNC:28749]	0.41399
1923	PWP2	PWP2 small subunit processome component [Source:HGNC Symbol;Acc:HGNC:9711]	0.413705
1924	HSPA1A	heat shock protein family A (Hsp70) member 1A [Source:HGNC Symbol;Acc:HGNC:5232]	0.413543
1925	HBEGF	heparin binding EGF like growth factor [Source:HGNC Symbol;Acc:HGNC:3059]	0.413058
1926	ZNF252P	zinc finger protein 252, pseudogene [Source:HGNC Symbol;Acc:HGNC:13046]	0.413051
1927	THAP11	THAP domain containing 11 [Source:HGNC Symbol;Acc:HGNC:23194]	0.412378
1928	GABRA4	gamma-aminobutyric acid type A receptor subunit alpha4 [Source:HGNC Symbol;Acc:HGNC:4078]	0.412192
1929	PEG3	paternally expressed 3 [Source:HGNC Symbol;Acc:HGNC:8826]	0.412157
1930	CLK2	CDC like kinase 2 [Source:HGNC Symbol;Acc:HGNC:2069]	0.412114
1931	OBSCN-AS1	OBSCN antisense RNA 1 [Source:HGNC Symbol;Acc:HGNC:32047]	0.412102
1932	MANEAL	mannosidase endo-alpha like [Source:HGNC Symbol;Acc:HGNC:26452]	0.411712
1933	RALA	RAS like proto-oncogene A [Source:HGNC Symbol;Acc:HGNC:9839]	0.411645
1934	ACOT4	acyl-CoA thioesterase 4 [Source:HGNC Symbol;Acc:HGNC:19748]	0.411404
1935	DIXDC1	DIX domain containing 1 [Source:HGNC Symbol;Acc:HGNC:23695]	0.411372
1936	HERPUD2-AS1	HERPUD2 antisense RNA 1 [Source:HGNC Symbol;Acc:HGNC:55258]	0.411271
1937	PCDH20	protocadherin 20 [Source:HGNC Symbol;Acc:HGNC:14257]	0.411258
1938	ZNF248	zinc finger protein 248 [Source:HGNC Symbol;Acc:HGNC:13041]	0.411183
1939	GPR155	G protein-coupled receptor 155 [Source:HGNC Symbol;Acc:HGNC:22951]	0.411178
1940	LINC02282	long intergenic non-protein coding RNA 2282 [Source:HGNC Symbol;Acc:HGNC:53199]	0.410935
1941	SLITRK3	SLIT and NTRK like family member 3 [Source:HGNC Symbol;Acc:HGNC:23501]	0.410388
1942	PPFIA4	PTPRF interacting protein alpha 4 [Source:HGNC Symbol;Acc:HGNC:9248]	0.41038
1943	PDLIM4	PDZ and LIM domain 4 [Source:HGNC Symbol;Acc:HGNC:16501]	0.410318
1944	ZNF681	zinc finger protein 681 [Source:HGNC Symbol;Acc:HGNC:26457]	0.410299
1945	PACSIN1	protein kinase C and casein kinase substrate in neurons 1 [Source:HGNC Symbol;Acc:HGNC:8570]	0.41015
1946	ZC3H11A	zinc finger CCCH-type containing 11A [Source:HGNC Symbol;Acc:HGNC:29093]	0.410094
1947	PEX11B	peroxisomal biogenesis factor 11 beta [Source:HGNC Symbol;Acc:HGNC:8853]	0.409614
1948	ZSWIM7	zinc finger SWIM-type containing 7 [Source:HGNC Symbol;Acc:HGNC:26993]	0.40951
1949	CLTA	clathrin light chain A [Source:HGNC Symbol;Acc:HGNC:2090]	0.409498
1950	PDCD11	programmed cell death 11 [Source:HGNC Symbol;Acc:HGNC:13408]	0.409261
1951	LYPD8	LY6/PLAUR domain containing 8 [Source:HGNC Symbol;Acc:HGNC:44208]	0.409148
1952	PRKCQ-AS1	PRKCQ antisense RNA 1 [Source:HGNC Symbol;Acc:HGNC:44689]	0.409126
1953	ASNSD1	asparagine synthetase domain containing 1 [Source:HGNC Symbol;Acc:HGNC:24910]	0.40895
1954	UBL7	ubiquitin like 7 [Source:HGNC Symbol;Acc:HGNC:28221]	0.408849
1955	UBE2M	ubiquitin conjugating enzyme E2 M [Source:HGNC Symbol;Acc:HGNC:12491]	0.408751
1956	LSM1	LSM1 homolog, mRNA degradation associated [Source:HGNC Symbol;Acc:HGNC:20472]	0.408712
1957	UBAP2L	ubiquitin associated protein 2 like [Source:HGNC Symbol;Acc:HGNC:29877]	0.408695
1958	COG3	component of oligomeric golgi complex 3 [Source:HGNC Symbol;Acc:HGNC:18619]	0.408608
1959	MRPL42	mitochondrial ribosomal protein L42 [Source:HGNC Symbol;Acc:HGNC:14493]	0.408479
1960	SMYD3	SET and MYND domain containing 3 [Source:HGNC Symbol;Acc:HGNC:15513]	0.408471
1961	GPR6	G protein-coupled receptor 6 [Source:HGNC Symbol;Acc:HGNC:4515]	0.408467
1962	ZNF124	zinc finger protein 124 [Source:HGNC Symbol;Acc:HGNC:12907]	0.408388
1963	PDE2A	phosphodiesterase 2A [Source:HGNC Symbol;Acc:HGNC:8777]	0.408291
1964	NT5M	5',3'-nucleotidase, mitochondrial [Source:HGNC Symbol;Acc:HGNC:15769]	0.408237
1965	PEX6	peroxisomal biogenesis factor 6 [Source:HGNC Symbol;Acc:HGNC:8859]	0.408121
1966	LINC01963	long intergenic non-protein coding RNA 1963 [Source:HGNC Symbol;Acc:HGNC:25283]	0.408096
1967	FOXR2	forkhead box R2 [Source:HGNC Symbol;Acc:HGNC:30469]	0.408077
1968	AMPH	amphiphysin [Source:HGNC Symbol;Acc:HGNC:471]	0.407981
1969	IL17C	interleukin 17C [Source:HGNC Symbol;Acc:HGNC:5983]	0.407861
1970	PIGC	phosphatidylinositol glycan anchor biosynthesis class C [Source:HGNC Symbol;Acc:HGNC:8960]	0.407792
1971	CALM3	calmodulin 3 [Source:HGNC Symbol;Acc:HGNC:1449]	0.407599
1972	ANKRD36BP2	ankyrin repeat domain 36B pseudogene 2 [Source:HGNC Symbol;Acc:HGNC:33607]	0.407459
1973	SFXN1	sideroflexin 1 [Source:HGNC Symbol;Acc:HGNC:16085]	0.407445
1974	GPR162	G protein-coupled receptor 162 [Source:HGNC Symbol;Acc:HGNC:16693]	0.407296
1975	CBLB	Cbl proto-oncogene B [Source:HGNC Symbol;Acc:HGNC:1542]	0.407245
1976	ADPRS	ADP-ribosylserine hydrolase [Source:HGNC Symbol;Acc:HGNC:21304]	0.407235
1977	GNAS	GNAS complex locus [Source:HGNC Symbol;Acc:HGNC:4392]	0.407085
1978	GNAO1-AS1	GNAO1 antisense RNA 1 [Source:HGNC Symbol;Acc:HGNC:24498]	0.406832
1979	CLVS1	clavesin 1 [Source:HGNC Symbol;Acc:HGNC:23139]	0.406772
1980	MYO16	myosin XVI [Source:HGNC Symbol;Acc:HGNC:29822]	0.406548
1981	RPS15A	ribosomal protein S15a [Source:HGNC Symbol;Acc:HGNC:10389]	0.406482
1982	ZNF34	zinc finger protein 34 [Source:HGNC Symbol;Acc:HGNC:13098]	0.406389
1983	GNAI1	G protein subunit alpha i1 [Source:HGNC Symbol;Acc:HGNC:4384]	0.406201
1984	HSD3B1	hydroxy-delta-5-steroid dehydrogenase, 3 beta- and steroid delta-isomerase 1 [Source:HGNC Symbol;Acc:HGNC:5217]	0.406165
1985	ZNF540	zinc finger protein 540 [Source:HGNC Symbol;Acc:HGNC:25331]	0.405956
1986	GPM6A	glycoprotein M6A [Source:HGNC Symbol;Acc:HGNC:4460]	0.405947
1987	MAS1L	MAS1 proto-oncogene like, G protein-coupled receptor [Source:HGNC Symbol;Acc:HGNC:13961]	0.405851
1988	YWHAH	tyrosine 3-monooxygenase/tryptophan 5-monooxygenase activation protein eta [Source:HGNC Symbol;Acc:HGNC:12853]	0.405636
1989	MCMDC2	minichromosome maintenance domain containing 2 [Source:HGNC Symbol;Acc:HGNC:26368]	0.405609
1990	SLC44A1	solute carrier family 44 member 1 [Source:HGNC Symbol;Acc:HGNC:18798]	0.405206
1991	INA	internexin neuronal intermediate filament protein alpha [Source:HGNC Symbol;Acc:HGNC:6057]	0.40516
1992	SCCPDH	saccharopine dehydrogenase (putative) [Source:HGNC Symbol;Acc:HGNC:24275]	0.404983
1993	DDX46	DEAD-box helicase 46 [Source:HGNC Symbol;Acc:HGNC:18681]	0.404491
1994	LORICRIN	loricrin cornified envelope precursor protein [Source:HGNC Symbol;Acc:HGNC:6663]	0.404434
1995	SCAPER	S-phase cyclin A associated protein in the ER [Source:HGNC Symbol;Acc:HGNC:13081]	0.40436
1996	ZNF622	zinc finger protein 622 [Source:HGNC Symbol;Acc:HGNC:30958]	0.404332
1997	TSGA10IP	testis specific 10 interacting protein [Source:HGNC Symbol;Acc:HGNC:26555]	0.403964
1998	PHC1	polyhomeotic homolog 1 [Source:HGNC Symbol;Acc:HGNC:3182]	0.403869
[truncated: 18,702 more rows]
