# Supplementary material for: A human embryonic stem cell–based model reveals the cell of origin of FOXR2-activated CNS neuroblastoma
Source: Neurooncol Adv. 2024 Aug 12;6(1):vdae144. doi: 10.1093/noajnl/vdae144 (PMC11364937; doi:10.1093/noajnl/vdae144)
Supplement: vdae144_suppl_Supplementary_Data [file vdae144_suppl_supplementary_data.zip › FOXR2_SupTable2.xlsx]

## Sheet: Sheet1
Supplementary Table 2. Gene signatures affected by FOXR2 expression in MGE progenitors
Positively Enriched Signatures
Rank	NAME	SIZE	ES	NES	NOM p-val	FDR q-val	FWER p-val
1	FOXR2_TARGET_GENES	152	0.602332	2.29039	0	0.00072997	0.001
2	HAMAI_APOPTOSIS_VIA_TRAIL_DN	100	0.572661	2.09341	0	0.0127788	0.033
3	GOBP_RIBOSOME_BIOGENESIS	182	0.526198	2.04926	0	0.0255457	0.101
4	REACTOME_RRNA_PROCESSING	134	0.541676	2.02951	0	0.0306486	0.156
5	GOBP_RRNA_METABOLIC_PROCESS	155	0.525176	2.01329	0	0.0361977	0.228
6	GOBP_RRNA_PROCESSING	137	0.530111	1.99406	0	0.0447488	0.314
7	REACTOME_RESPONSE_OF_EIF2AK4_GCN2_TO_AMINO_ACID_DEFICIENCY	74	0.56828	1.98488	0	0.0470135	0.365
8	GOBP_NCRNA_PROCESSING	237	0.495319	1.96619	0	0.0603905	0.49
9	REACTOME_TRANSLATION	156	0.515937	1.95696	0	0.05919	0.556
10	REACTOME_EUKARYOTIC_TRANSLATION_INITIATION	82	0.565796	1.95151	0	0.0592515	0.589
Nagatively Enriched Signatures
Rank	NAME	SIZE	ES	NES	NOM p-val	FDR q-val	FWER p-val
1	GOBP_NEURON_FATE_COMMITMENT	40	-0.670619	-2.35016	0	0.000871398	0.006
2	GOBP_POSITIVE_REGULATION_OF_SYNAPSE_ASSEMBLY	42	-0.664786	-2.31963	0	0.00160285	0.012
3	DAWSON_METHYLATED_IN_LYMPHOMA_TCL1	34	-0.686833	-2.31555	0	0.00148836	0.012
4	GOBP_REGULATION_OF_SYNAPSE_ASSEMBLY	79	-0.560795	-2.25793	0	0.00260744	0.027
5	GOBP_POSITIVE_REGULATION_OF_CELL_JUNCTION_ASSEMBLY	59	-0.604032	-2.25205	0	0.0025218	0.029
6	GNF2_RTN1	48	-0.610327	-2.22785	0	0.00339428	0.043
7	GTATTAT_MIR3693P	117	-0.511879	-2.21788	0	0.00367395	0.051
8	GNF2_MAPT	35	-0.648181	-2.21676	0	0.00373195	0.054
9	GOMF_GLUTAMATE_RECEPTOR_ACTIVITY	22	-0.715501	-2.21003	0	0.00410714	0.062
10	MARTORIATI_MDM4_TARGETS_NEUROEPITHELIUM_DN	117	-0.51411	-2.20884	0	0.00414826	0.065
