# Supplementary material for: A human embryonic stem cell–based model reveals the cell of origin of FOXR2-activated CNS neuroblastoma
Source: Neurooncol Adv. 2024 Aug 12;6(1):vdae144. doi: 10.1093/noajnl/vdae144 (PMC11364937; doi:10.1093/noajnl/vdae144)
Supplement: vdae144_suppl_Supplementary_Data [file vdae144_suppl_supplementary_data.zip › FOXR2_SupTable3.xlsx]

## Sheet: Sheet1
Supplementary Table 3. Genes differentially regulated by FOXR2 between MGE progenitors and cortical progenitors
Ensembl_ID	Official Gene Symbol	MGE control MEAN	MGE control STDEV	MGE FOXR2 MEAN	MGE FOXR2 STDEV	T.TEST p-value MGE FOXR2 vs Control	DELTA MGE FOXR2 vs Control	Cortical control MEAN	Cortical control STDEV	Cortical FOXR2 MEAN	Cortical FOXR2 STDEV	T.TEST p-value Cortical FOXR2 vs Control	DELTA Cortical FOXR2 vs Control	dDELTA
ENSG00000182774	RPS17	0.142887	0.247487	2.26949	3.06725	0.352609	2.1266	5.07263	4.01913	3.22342	3.52984	0.582089	-1.84921	3.97581
ENSG00000225822	UBXN7-AS1	0.894457	1.05266	1.90999	1.43027	0.382589	1.01554	1.95909	0.694037	0	NA	0.03938	-1.95909	2.97463
ENSG00000228060	AL365277.2	0.950194	0.882906	2.52817	0.576055	0.0703672	1.57798	2.64188	0.420644	1.38139	0.899895	0.12063	-1.26049	2.83846
ENSG00000263924	AC022960.1	0.748477	0.733964	2.50015	0.709564	0.041124	1.75167	1.81836	0.922448	0.796322	0.903504	0.242299	-1.02204	2.77371
ENSG00000275343	AC010999.1	0.950736	0.835859	2.26991	0.548485	0.0948016	1.31917	2.80548	0.436108	1.42414	0.666425	0.0481256	-1.38134	2.70052
ENSG00000251008	ORAOV1P1	0	NA	1.8457	0.0909576	0.000808547	1.8457	2.08045	1.80313	1.24559	0.457146	0.510166	-0.834862	2.68057
ENSG00000165943	MOAP1	0	NA	2.69631	2.34526	0.184691	2.69631	3.07515	2.66369	3.09538	2.5502	0.992873	0.0202347	2.67607
ENSG00000273186	AL359091.4	0.959134	0.799598	2.26714	0.669279	0.0976387	1.308	1.73724	0.468454	0.433793	0.407367	0.022765	-1.30345	2.61145
ENSG00000234626	AL021937.3	0.180378	0.312424	2.09427	0.441983	0.00504812	1.9139	1.82486	1.58286	1.15631	1.24881	0.598063	-0.66855	2.58245
ENSG00000267192	AC006116.4	1.23592	0.664085	3.02638	0.51483	0.0233464	1.79045	2.00049	0.442511	1.2353	1.33278	0.429202	-0.765186	2.55564
ENSG00000267709	AC024592.2	0.280078	0.242876	2.82082	0.320619	0.000574501	2.54074	1.43219	1.88495	1.41813	1.83621	0.99306	-0.0140599	2.5548
ENSG00000234005	GAPDHP22	0.310651	0.538063	2.78142	0.0909576	0.0135054	2.47076	0.417744	0.723553	0.350683	0.135423	0.888266	-0.067061	2.53783
ENSG00000233416	AC012065.2	0.814954	0.895886	1.50349	0.532108	0.329543	0.688533	2.60325	0.726533	0.763754	0.663942	0.032128	-1.8395	2.52803
ENSG00000268683	AC020910.1	0.406653	0.704343	2.23346	0.30003	0.0313638	1.82681	1.42494	1.24279	0.757765	0.928978	0.500889	-0.667179	2.49399
ENSG00000267781	SLC25A36P1	1.24369	1.35167	3.03134	0.276942	0.144113	1.78765	1.65942	1.02523	1.01021	0.457146	0.395915	-0.649211	2.43686
ENSG00000273321	AC023983.2	0.504165	0.873239	2.67984	0.365136	0.0348626	2.17568	0.611625	0.902025	0.413738	0.716615	0.781602	-0.197887	2.37357
ENSG00000259138	AL049780.2	0.233909	0.405142	1.90111	0.692044	0.0325932	1.6672	2.00087	0.366302	1.29502	0.722388	0.22938	-0.705853	2.37305
ENSG00000265136	AC124283.4	1.44669	1.30246	3.0285	0.376562	0.162244	1.58181	2.91708	0.50645	2.13491	0.521508	0.135895	-0.782165	2.36398
ENSG00000258355	AC079174.1	0.757503	0.760479	1.49971	0.104484	0.231445	0.74221	2.96724	0.541558	1.36083	1.18899	0.129639	-1.60641	2.34862
ENSG00000237445	AL359771.1	0.351966	0.609622	2.43154	0.125472	0.0236333	2.07957	0.251894	0.436293	0	NA	0.42265	-0.251894	2.33147
ENSG00000260615	RPL23AP97	1.19615	0.656664	2.21314	0.744879	0.151879	1.01699	3.05585	0.752314	1.77206	1.54926	0.290148	-1.28379	2.30078
ENSG00000270296	STX8P1	1.69174	0.434324	2.16155	0.397525	0.239638	0.469811	2.31335	1.08844	0.565814	0.980019	0.108404	-1.74754	2.21735
ENSG00000255236	AP002992.1	0	NA	2.19266	0.554972	0.0206934	2.19266	1.05916	1.11223	1.0451	1.01572	0.987881	-0.0140599	2.20672
ENSG00000220614	AL583834.1	1.74135	0.434324	2.24434	1.05066	0.505627	0.502989	1.85279	0.310847	0.159049	0.275482	0.00223659	-1.69374	2.19673
ENSG00000180900	SCRIB	1.25277	1.1281	2.88086	0.902287	0.126077	1.62809	2.81543	0.663711	2.25736	1.96857	0.679903	-0.558061	2.18615
ENSG00000277945	AC107308.1	1.55469	1.36774	2.42197	1.56104	0.509916	0.867281	3.50151	1.23672	2.18349	1.53905	0.314686	-1.31802	2.1853
ENSG00000185885	IFITM1	0	NA	1.03406	0.399438	0.0463101	1.03406	3.73612	0.513314	2.60075	0.961147	0.167213	-1.13538	2.16944
ENSG00000168309	FAM107A	1.88966	0.401384	2.37006	0.131919	0.164827	0.4804	3.00879	1.31009	1.33832	1.15931	0.174541	-1.67047	2.15087
ENSG00000130707	ASS1	1.64546	0.630873	3.10535	0.252108	0.0423	1.45989	4.00037	0.437204	3.33425	0.78677	0.28666	-0.666127	2.12602
ENSG00000197353	LYPD2	0.138225	0.23334	1.9548	0.800948	0.0496664	1.81657	1.40873	1.55809	1.10958	1.92185	0.844765	-0.299147	2.11572
ENSG00000204227	RING1	0	NA	2.11306	3.65993	0.42265	2.11306	0	NA	0	NA	1	0	2.11306
ENSG00000270585	AL445435.1	1.81724	0.145877	2.80534	0.368898	0.0302584	0.988098	2.74403	0.734936	1.6274	0.991143	0.197987	-1.11663	2.10473
ENSG00000225037	EIF1AX-AS1	0	NA	0.659489	0.582271	0.18881	0.659489	1.55458	1.3694	0.112323	0.19455	0.207743	-1.44226	2.10175
ENSG00000240793	AC023818.1	2.15744	0.823228	2.5434	0.726967	0.576073	0.385964	3.46786	1.01094	1.75802	0.805432	0.0870541	-1.70984	2.09581
ENSG00000230002	ALMS1-IT1	0.994007	0.0943904	2.78321	0.297263	0.00526579	1.7892	1.80884	1.05276	1.50691	1.00348	0.737382	-0.301938	2.09114
ENSG00000274213	AC015912.3	0.198015	0.342972	1.2561	1.09037	0.229529	1.05808	1.66515	1.44246	0.640635	0.602437	0.347644	-1.02451	2.0826
ENSG00000267919	AC009955.2	1.35038	0.476939	2.53358	1.06093	0.183639	1.1832	2.8441	0.874373	1.96044	1.83031	0.507652	-0.883667	2.06687
ENSG00000282977	PCBP2-OT1	0.235128	0.407254	1.37798	0.794998	0.113995	1.14286	1.9974	1.1222	1.07419	0.56471	0.294071	-0.923212	2.06607
ENSG00000272574	AL596325.2	1.05701	0.978007	2.80623	0.328598	0.0778881	1.74921	1.73536	0.398038	1.41948	0.657857	0.523879	-0.315878	2.06509
ENSG00000259155	AL591767.3	1.93822	1.18156	3.79961	0.578633	0.09436	1.86139	2.60547	0.868151	2.40194	0.991619	0.802542	-0.203533	2.06492
ENSG00000261673	AC009075.1	0.203446	0.352379	1.78011	1.54194	0.214448	1.57667	0.802175	0.128093	0.34255	0.593314	0.31045	-0.459626	2.03629
ENSG00000213018	AL590762.1	2.67764	1.04133	4.24651	0.145389	0.118143	1.56887	3.9492	0.265779	3.48203	0.71773	0.380504	-0.467173	2.03604
ENSG00000260558	AC018557.2	0.051758	0.0896475	1.15967	0.89838	0.164959	1.10791	1.23477	1.66435	0.312051	0.454193	0.441001	-0.922716	2.03063
ENSG00000239587	AC018730.1	0	NA	1.48264	0.57489	0.0466381	1.48264	0.775683	1.34352	0.233522	0.404472	0.562872	-0.542161	2.0248
ENSG00000271751	AP003392.5	2.82324	0.496348	2.62529	0.666476	0.702706	-0.197948	0.690787	0.622904	2.49686	0.15396	0.0313236	1.80607	-2.00402
ENSG00000263938	AC100832.2	1.59265	1.00521	0	NA	0.111091	-1.59265	0.472825	0.409672	0.938052	0.0872846	0.183609	0.465227	-2.05788
ENSG00000187821	HELT	4.2021	0.121679	2.02757	0.84954	0.0447926	-2.17453	0	NA	0	NA	1	0	-2.17453
ENSG00000258608	DNAJC19P9	1.26744	0.438851	0.460677	0.797916	0.219355	-0.806765	0.173103	0.299823	1.57778	0.729623	0.063301	1.40468	-2.21144
ENSG00000249741	AC093890.1	2.17427	0.356927	0.977418	0.748483	0.0916902	-1.19686	0.575901	0.794872	1.61119	1.40184	0.343119	1.03529	-2.23214
ENSG00000232176	AL161909.1	2.15178	0.468431	1.77349	0.189195	0.296509	-0.378296	0.655466	0.576507	2.51553	0.514644	0.0144195	1.86006	-2.23836
ENSG00000079689	SCGN	5.95384	0.937878	3.12274	1.936	0.110354	-2.8311	3.21306	2.98765	2.81956	2.48138	0.869493	-0.393495	-2.4376
ENSG00000280989	LINC00581	3.89113	0.768688	1.28229	1.71003	0.101926	-2.60884	0.135661	0.234971	0	NA	0.42265	-0.135661	-2.47318
ENSG00000162595	DIRAS3	4.00572	0.988955	1.09668	1.21256	0.0341586	-2.90904	3.97134	0.603738	3.73063	0.47148	0.616787	-0.240703	-2.66834
ENSG00000270761	AL355353.1	1.04521	1.15213	0.162284	0.281085	0.314397	-0.882929	0	NA	1.8275	1.37005	0.1471	1.8275	-2.71043
ENSG00000226210	AC215219.1	2.08832	0.556766	1.51104	1.48922	0.581205	-0.577283	0.202241	0.350293	2.38072	1.61784	0.139359	2.17848	-2.75576
ENSG00000213529	AL359073.1	2.75443	0.217166	1.3996	0.532108	0.0335305	-1.35483	0.547309	0.947967	2.04514	0.194226	0.106127	1.49783	-2.85266
ENSG00000270716	BNIP3P15	2.53224	0.3883	0.728978	1.2464	0.118712	-1.80327	0.288554	0.396769	1.40501	1.77143	0.389568	1.11645	-2.91972
