# Supplementary material for: A human embryonic stem cell–based model reveals the cell of origin of FOXR2-activated CNS neuroblastoma
Source: Neurooncol Adv. 2024 Aug 12;6(1):vdae144. doi: 10.1093/noajnl/vdae144 (PMC11364937; doi:10.1093/noajnl/vdae144)
Supplement: vdae144_suppl_Supplementary_Data [file vdae144_suppl_supplementary_data.zip › FOXR2_SupTable4.xlsx]

## Sheet: Sheet1
Supplementary Table 4. Gene signatures enriched in CNS NB-FOXR2 patient samples
Rank	NAME	SIZE	ES	NES	NOM p-val	FDR q-val	FWER p-val
1	FOXR2_TARGET_GENES	198	0.63	3.02	0	0	0
2	NRSF_01	95	0.63	2.72	0	0	0
3	GGAANCGGAANY_UNKNOWN	109	0.59	2.61	0	0	0
4	ILK_TARGET_GENES	22	0.61	1.9	0	0.016	0.06
5	WCTCNATGGY_UNKNOWN	81	0.44	1.84	0	0.023	0.109
6	CAGNWMCNNNGAC_UNKNOWN	87	0.43	1.84	0	0.02	0.112
7	YGCANTGCR_UNKNOWN	125	0.39	1.79	0.002	0.026	0.172
8	GABP_B	262	0.36	1.77	0	0.027	0.195
9	TAXCREB_01	136	0.38	1.76	0	0.028	0.223
10	TRIP13_TARGET_GENES	81	0.42	1.75	0.005	0.028	0.242
11	ATF_B	188	0.36	1.71	0	0.035	0.323
12	STAT1_02	257	0.34	1.69	0	0.039	0.374
13	E4F1_Q6	288	0.33	1.66	0	0.047	0.463
14	ELK1_02	254	0.33	1.66	0	0.045	0.481
15	NPM1_TARGET_GENES	330	0.32	1.64	0	0.051	0.54
16	MIER1_TARGET_GENES	328	0.31	1.63	0	0.053	0.582
17	CREB_Q4_01	212	0.34	1.63	0	0.05	0.584
18	GRE_C	127	0.35	1.61	0	0.054	0.644
19	PAX5_02	17	0.54	1.6	0.035	0.053	0.653
20	TNCATNTCCYR_UNKNOWN	133	0.34	1.58	0.003	0.064	0.718
