# Supplementary material for: A human embryonic stem cell–based model reveals the cell of origin of FOXR2-activated CNS neuroblastoma
Source: Neurooncol Adv. 2024 Aug 12;6(1):vdae144. doi: 10.1093/noajnl/vdae144 (PMC11364937; doi:10.1093/noajnl/vdae144)
Supplement: vdae144_suppl_Supplementary_Data [file vdae144_suppl_supplementary_data.zip › FOXR2_SupTable5.xlsx]

## Sheet: Sheet1
Supplementary Table 5. Primers used in this study
Primer sequences for RT-qPCR
DIRAS3_Fw	TTCTAGGCTGCTTGGTTCGT
DIRAS3_Rv	GCAGCTTCTGTTCCTTGGAG
ACTB_Fw	CGCGAGAAGATGACCCAGA
ACTB_Rv	CCAGAGGCGTACAGGGATAG
